# Supplementary material for: Chaperone Spy Protects Outer Membrane Proteins from Folding Stress via Dynamic Complex Formation
Source: mBio. 2021 Oct 5;12(5):e02130-21. doi: 10.1128/mBio.02130-21 (PMC8546600; doi:10.1128/mBio.02130-21)
Supplement: DATA SET S2 [file mbio.02130-21-sd002.xlsx]

## Sheet: ∆spy_WT
log difference (delta-wt)	log(p-value)	old change	significant	down/up	Protein IDs	Protein names	Gene names	Cellular localization
-10.8669	2.91156	1867.48	+	down	P77754	Spheroplast protein Y	spy	G
-7.39026	3.78782	167.761	+	down	P37590	Signal transduction protein PmrD	pmrD	A
-6.98859	3.14514	126.991	+	down	P08191	Protein FimH	fimH	F4
-5.96387	5.3397	62.417	+	down	P39411	Non-canonical purine NTP phosphatase	yjjX	A
-4.80597	4.7077	27.9732	+	down	P76194	Cysteine desulfuration protein SufE	sufE	F1
-3.9649	3.54454	15.6155	+	down	P52060	UPF0235 protein YggU	yggU	A
-1.83975	2.45628	3.57948	+	down	P09169	Protease 7	ompT	H
-1.47279	1.80713	2.77558	+	down	P77252	Uncharacterized protein YkgE	ykgE	A
1.02567	1.91453	2.0359	+	up	P76658	Bifunctional protein HldE;D-beta-D-heptose 7-phosphate kinase;D-beta-D-heptose 1-phosphate adenylyltransferase	hldE	A
1.03323	1.67302	2.0466	+	up	P07014	Succinate dehydrogenase iron-sulfur subunit	sdhB	A,F1
1.4306	1.88341	2.69558	+	up	P68679	30S ribosomal protein S21	rpsU	r
2.07069	1.88058	4.20088	+	up	P0AAI5	3-oxoacyl-[acyl-carrier-protein] synthase 2	fabF	F1
3.16452	3.43045	8.96635	+	up	P0A988	DNA polymerase III subunit beta	dnaN	A
3.54002	3.94472	11.632	+	up	P45424	Uncharacterized protein YhcH	yhcH	A
3.68827	2.72378	12.8908	+	up	P17952	UDP-N-acetylmuramate--L-alanine ligase	murC	A,F1
4.00958	8.0862	16.1066	+	up	P14175	Glycine betaine/L-proline transport ATP-binding protein ProV	proV	A
4.48339	2.463	22.3684	+	up	P0A9U3	Uncharacterized ABC transporter ATP-binding protein YbiT	ybiT	A,F1
4.83523	4.85899	28.5463	+	up	P0ADK8	Uncharacterized protein YibL	yibL	A
5.53629	3.24608	46.4077	+	up	P0AF03	Molybdopterin adenylyltransferase	mog	A
-1.75982	0.741998	3.38655			P0AG82	Phosphate-binding protein PstS	pstS
-1.5484	0.563834	2.92493			P0AGD1	Superoxide dismutase [Cu-Zn]	sodC
-1.48318	0.4358	2.79565			P0AEB2	D-alanyl-D-alanine carboxypeptidase DacA	dacA
-1.31853	0.569268	2.49411			P0A717	Ribose-phosphate pyrophosphokinase	prs
-1.16304	0.287522	2.23929			P0ADA3	Murein hydrolase activator NlpD	nlpD
-1.15397	0.228526	2.22526			P0AFJ5	Phosphate regulon transcriptional regulatory protein PhoB	phoB
-1.12223	1.27272	2.17683			P0A746	Peptide methionine sulfoxide reductase MsrB	msrB
-1.10398	0.758105	2.14948			P06996;P77519;P76335;P77747	Outer membrane protein C	ompC
-1.03809	0.697848	2.05351			P0AFZ1	Protein SseB	sseB
-1.03033	0.636125	2.0425			P0AB46	Uncharacterized protein YmgD	ymgD
-1.00976	1.15665	2.01357			P0AF90	Regulator of ribonuclease activity B	rraB
-1.00381	0.376081	2.00528			P0AET2	Acid stress chaperone HdeB	hdeB
-0.999058	0.647373	1.99869			Q59385	Copper-exporting P-type ATPase A	copA
-0.969278	0.270211	1.95786			P0AFG8	Pyruvate dehydrogenase E1 component	aceE
-0.968214	0.405638	1.95642			P69908	Glutamate decarboxylase alpha	gadA
-0.959492	0.669809	1.94462			P0A6L9	Co-chaperone protein HscB	hscB
-0.943941	0.157068	1.92378			P0AG48	50S ribosomal protein L21	rplU
-0.930038	0.314357	1.90533			P06129	Vitamin B12 transporter BtuB	btuB
-0.920057	0.431014	1.89219			P04079	GMP synthase [glutamine-hydrolyzing]	guaA
-0.88789	0.631419	1.85047			P45523	FKBP-type peptidyl-prolyl cis-trans isomerase FkpA	fkpA
-0.885662	0.422827	1.84761			P0A9C5	Glutamine synthetase	glnA
-0.859018	0.449323	1.8138			P0A9G6	Isocitrate lyase	aceA
-0.830851	0.0832669	1.77873			P0A6T1;CON__Q3ZBD7	Glucose-6-phosphate isomerase	pgi
-0.823631	0.158296	1.76986			P11880	UDP-N-acetylmuramoyl-tripeptide--D-alanyl-D-alanine ligase	murF
-0.822987	0.762007	1.76906			P75849	Uncharacterized protein YcbL	ycbL
-0.818665	0.327373	1.76377			P31130	Uncharacterized protein YdeI	ydeI
-0.814328	0.774993	1.75848			P64463	Putative selenoprotein YdfZ	ydfZ
-0.809181	0.678574	1.75222			P0A972	Cold shock-like protein CspE	cspE
-0.805609	0.918795	1.74788			P0AEG6	Thiol:disulfide interchange protein DsbC	dsbC
-0.794002	0.552325	1.73388			P0A8M3	Threonine--tRNA ligase	thrS
-0.779027	0.46075	1.71597			P25894	Metalloprotease LoiP	loiP
-0.778872	0.195587	1.71579			P64506	Uncharacterized protein YebY	yebY
-0.758924	0.481765	1.69223			P16700	Thiosulfate-binding protein	cysP
-0.749372	0.240483	1.68106			P0AE63	Cation transport regulator ChaB	chaB
-0.746296	0.269303	1.67748			P0A9K7	Phosphate-specific transport system accessory protein PhoU	phoU
-0.741934	0.692672	1.67242			P0A8X2	Protein YceI	yceI
-0.738865	0.254756	1.66886			P07102	Periplasmic AppA protein;Phosphoanhydride phosphohydrolase;4-phytase	appA
-0.737202	1.373	1.66694			P0A8A2	Probable transcriptional regulatory protein YeeN	yeeN
-0.733727	0.0723751	1.66293			P09163	Uncharacterized N-acetyltransferase YjaB	yjaB
-0.725733	0.127424	1.65374			P76002	Inhibitor of g-type lysozyme	pliG
-0.714018	0.642959	1.64037			P64534	Nickel/cobalt homeostasis protein RcnB	rcnB
-0.706913	0.587198	1.63231			P23857	Thiosulfate sulfurtransferase PspE	pspE
-0.706816	0.913339	1.6322			P40191	Pyridoxine kinase	pdxK
-0.706417	0.40092	1.63175			P0AEL6	Ferrienterobactin-binding periplasmic protein	fepB
-0.695515	0.500047	1.61946			P30860	ABC transporter arginine-binding protein 1	artJ
-0.695112	2.22631	1.61901			P63020	Fe/S biogenesis protein NfuA	nfuA
-0.686327	0.591896	1.60918			P31057	3-methyl-2-oxobutanoate hydroxymethyltransferase	panB
-0.68417	0.195773	1.60678			P0AF56	Uncharacterized protein YjcO	yjcO
-0.67609	0.00443171	1.5978			P0A749	UDP-N-acetylglucosamine 1-carboxyvinyltransferase	murA
-0.673649	0.681707	1.5951			P46852	Quercetin 2,3-dioxygenase	yhhW
-0.663157	0.965924	1.58354			P0AFX4	Regulator of sigma D	rsd
-0.660639	0.476917	1.58078			P0C0L2	Peroxiredoxin OsmC	osmC
-0.656374	0.234019	1.57612			P0ADM8	Uncharacterized protein YieE	yieE
-0.647888	0.416872	1.56687			P77285	Electron transport complex subunit RsxG	rsxG
-0.646376	0.674444	1.56523			P0AEG4	Thiol:disulfide interchange protein DsbA	dsbA
-0.646303	0.191739	1.56515			P0ADE6	Uncharacterized protein YgaU	ygaU
-0.634495	0.29019	1.55239			P0A9X9	Cold shock protein CspA	cspA
-0.626396	0.285113	1.5437			P52119	UPF0125 protein RatB	ratB
-0.611074	0.365094	1.5274			P77202	Thiol:disulfide interchange protein DsbG	dsbG
-0.610619	0.16298	1.52691			P0A6T9	Glycine cleavage system H protein	gcvH
-0.610271	0.987596	1.52655			P0A6K6	Phosphopentomutase	deoB
-0.603666	0.998411	1.51957			P0A8E7	UPF0234 protein YajQ	yajQ
-0.602907	0.499103	1.51877			P0ADV1	Lipopolysaccharide export system protein LptA	lptA
-0.597326	1.27331	1.51291			P0AF28	Nitrate/nitrite response regulator protein NarL	narL
-0.592375	0.261611	1.50773			P33355	Uncharacterized protein YehS	yehS
-0.587837	0.935978	1.50299			P0AF50	Uncharacterized protein YjbR	yjbR
-0.587286	0.270622	1.50242			P00805	L-asparaginase 2	ansB
-0.586922	0.614831	1.50204			P0ACD4	Iron-sulfur cluster assembly scaffold protein IscU	iscU
-0.586449	0.240073	1.50155			P32662	Phosphoglycolate phosphatase	gph
-0.585314	0.890787	1.50037			Q46857	2,5-diketo-D-gluconic acid reductase A	dkgA
-0.584408	0.274044	1.49942			P0ADV7	Probable phospholipid-binding protein MlaC	mlaC
-0.583975	0.881718	1.49897			P51024	Uncharacterized protein YaiL	yaiL
-0.579596	0.341212	1.49443			P31550	Thiamine-binding periplasmic protein	thiB
-0.575521	0.0230838	1.49022			P0AEK2	3-oxoacyl-[acyl-carrier-protein] reductase FabG	fabG
-0.571373	0.35522	1.48594			P0A910	Outer membrane protein A	ompA
-0.565315	0.309423	1.47971			P69506	Iron-sulfur cluster repair protein YtfE	ytfE
-0.564522	0.95383	1.4789			Q47622	Peptide transport periplasmic protein SapA	sapA
-0.561152	0.832026	1.47545			P0AEC3	Aerobic respiration control sensor protein ArcB	arcB
-0.558933	0.674798	1.47318			P0AG59	30S ribosomal protein S14	rpsN
-0.558126	0.617088	1.47236			P0A9T8	Uncharacterized ABC transporter ATP-binding protein YbbA	ybbA
-0.551775	0.0524116	1.46589			P76193	Probable L,D-transpeptidase YnhG	ynhG
-0.551373	0.241345	1.46548			P0ADZ4	30S ribosomal protein S15	rpsO
-0.547644	0.389047	1.4617			P0ADA1	Acyl-CoA thioesterase I	tesA
-0.546516	0.337273	1.46055			P0A8Y3	Alpha-D-glucose-1-phosphate phosphatase YihX	yihX
-0.546255	1.13876	1.46029			P0A8A0	Probable transcriptional regulatory protein YebC	yebC
-0.543234	0.770913	1.45724			P64483	Uncharacterized protein YeaK	yeaK
-0.542589	1.13917	1.45658			P0AD59	Inhibitor of vertebrate lysozyme	ivy
-0.542246	0.78866	1.45624			P0A7K2	50S ribosomal protein L7/L12	rplL
-0.5322	0.505829	1.44613			P37329	Molybdate-binding periplasmic protein	modA
-0.530928	0.226387	1.44486			P39325	ABC transporter periplasmic-binding protein YtfQ	ytfQ
-0.52644	0.59641	1.44037			P0AFL3	Peptidyl-prolyl cis-trans isomerase A	ppiA
-0.526253	0.0177176	1.44018			P13016	1,6-anhydro-N-acetylmuramyl-L-alanine amidase AmpD	ampD
-0.52552	1.56575	1.43945			P0A805	Ribosome-recycling factor	frr
-0.515667	0.408079	1.42965			P0ABT2	DNA protection during starvation protein	dps
-0.514471	0.847696	1.42847			P0AC81	Lactoylglutathione lyase	gloA
-0.505844	0.376968	1.41995			P02925	D-ribose-binding periplasmic protein	rbsB
-0.501945	0.0538703	1.41612			P07118	Valine--tRNA ligase	valS
-0.493313	0.0246164	1.40767			P17315	Colicin I receptor	cirA
-0.491173	0.234382	1.40559			P39315	Quinone oxidoreductase 2	qorB
-0.491119	0.226956	1.40554			P08337	8-oxo-dGTP diphosphatase	mutT
-0.486385	0.501937	1.40093			P0A6N4	Elongation factor P	efp
-0.484665	0.463846	1.39926			P0AEQ3	Glutamine-binding periplasmic protein	glnH
-0.484428	0.0141227	1.39903			P36680	Cell division protein ZapD	zapD
-0.481714	0.0194321	1.3964			P62768	UPF0325 protein YaeH	yaeH
-0.48086	1.3589	1.39558			P23869	Peptidyl-prolyl cis-trans isomerase B	ppiB
-0.477386	0.378916	1.39222			P0AAT9	Uncharacterized protein YbeL	ybeL
-0.475218	0.0125222	1.39013			P08997	Malate synthase A	aceB
-0.469683	0.57769	1.3848			P0AB65;P30131	Acylphosphatase	yccX
-0.46652	0.494132	1.38177			P37648	Protein YhjJ	yhjJ
-0.460905	0.247847	1.37641			P0C079	Antitoxin RelB	relB
-0.4545	0.533456	1.37031			P32173	Molybdenum cofactor guanylyltransferase	mobA
-0.453745	0.778502	1.36959			P0ACX3	Putative monooxygenase YdhR	ydhR
-0.451284	1.23816	1.36726			P0AA97	Uncharacterized protein YaeQ	yaeQ
-0.449764	1.63378	1.36582			P0A6C1	Endonuclease 4	nfo
-0.44171	1.78694	1.35821			P0A8K5	UPF0253 protein YaeP	yaeP
-0.436726	0.491999	1.35353			P23843	Periplasmic oligopeptide-binding protein	oppA
-0.434032	0.71105	1.351			P32680	Uncharacterized protein YjaG	yjaG
-0.433096	0.355715	1.35013			P0A927	Nucleoside-specific channel-forming protein tsx	tsx
-0.432888	0.469946	1.34993			P0AFM2	Glycine betaine-binding periplasmic protein	proX
-0.432812	0.0172066	1.34986			P52007	Protein YecM	yecM
-0.431604	0.44089	1.34873			P33602	NADH-quinone oxidoreductase subunit G	nuoG
-0.429733	0.0651454	1.34698			P0AET8	7-alpha-hydroxysteroid dehydrogenase	hdhA
-0.428717	0.39222	1.34604			P30859	Putative ABC transporter arginine-binding protein 2	artI
-0.412151	0.326176	1.33067			P0AAZ7	UPF0434 protein YcaR	ycaR
-0.408438	0.336223	1.32725			P0C8J8;P0C8K0	D-tagatose-1,6-bisphosphate aldolase subunit GatZ	gatZ
-0.40814	0.145665	1.32697			P12994	UPF0098 protein YbhB	ybhB
-0.406612	0.680892	1.32557			P25738	Acidic protein MsyB	msyB
-0.404762	0.489181	1.32387			P37051	Formyltetrahydrofolate deformylase	purU
-0.404202	0.39439	1.32336			P31455	Uncharacterized protein YidR	yidR
-0.400463	0.384917	1.31993			P75949	Beta-hexosaminidase	nagZ
-0.398294	0.319817	1.31795			P45578	S-ribosylhomocysteine lyase	luxS
-0.391825	0.0187817	1.31205			P21362	Protein YciF	yciF
-0.391367	0.3754	1.31164			P0AA39	Ribosomal large subunit pseudouridine synthase C	rluC
-0.391209	0.416541	1.31149			P42616	Protein YqjC	yqjC
-0.389093	0.248272	1.30957			P61316	Outer-membrane lipoprotein carrier protein	lolA
-0.388229	0.104069	1.30879			P0A6F3	Glycerol kinase	glpK
-0.384945	1.02064	1.30581			P0A7Z0	Ribose-5-phosphate isomerase A	rpiA
-0.384399	1.00145	1.30532			P0AC69	Glutaredoxin-4	grxD
-0.382471	0.538784	1.30357			P0A8A8	Ribosome maturation factor RimP	rimP
-0.38192	0.5034	1.30307			P66948	Beta-barrel assembly-enhancing protease	bepA
-0.380905	0.858238	1.30216			P0A6A8	Acyl carrier protein	acpP
-0.378162	0.26527	1.29969			P0AEX9	Maltose-binding periplasmic protein	malE
-0.374533	0.281748	1.29642			P0A855	Protein TolB	tolB
-0.373905	0.0764609	1.29586			P0A7N9	50S ribosomal protein L33	rpmG
-0.370196	0.613288	1.29253			P05793	Ketol-acid reductoisomerase	ilvC
-0.370125	0.0409108	1.29246			P0ADX7	Uncharacterized protein YhhA	yhhA
-0.366006	0.697715	1.28878			P76561	Esterase YpfH	ypfH
-0.362865	0.0394446	1.28598			P76142	Autoinducer 2-binding protein LsrB	lsrB
-0.354477	1.00194	1.27852			P33913	Uncharacterized protein YejA	yejA
-0.352668	0.697078	1.27692			P60560	GMP reductase	guaC
-0.351629	0.637175	1.276			P30011	Nicotinate-nucleotide pyrophosphorylase [carboxylating]	nadC
-0.349855	0.569141	1.27443			P0AEM9	Cystine-binding periplasmic protein	fliY
-0.348055	0.906276	1.27284			P26648	Cell division protein FtsP	ftsP
-0.338461	0.345432	1.26441			P0AGL2	Putative reactive intermediate deaminase TdcF	tdcF
-0.336849	0.328082	1.263			P39187	Uncharacterized protein YtfJ	ytfJ
-0.334289	0.0805519	1.26076			P75691	Aldehyde reductase YahK	yahK
-0.328018	0.231635	1.25529			P34209	Protein YdcF	ydcF
-0.326933	0.434969	1.25434			P76116	Uncharacterized protein YncE	yncE
-0.324966	0.0504402	1.25264			P18390	Uncharacterized protein YjjA	yjjA
-0.324692	0.22115	1.2524			P37902	Glutamate/aspartate periplasmic-binding protein	gltI
-0.323604	1.12676	1.25145			P60720	Octanoyltransferase	lipB
-0.320988	0.0244608	1.24919			P69820	Ascorbate-specific phosphotransferase enzyme IIA component	ulaC
-0.317186	0.0704294	1.2459			P26365	N-acetylmuramoyl-L-alanine amidase AmiB	amiB
-0.315878	0.162009	1.24477			P33219	Protein YebF	yebF
-0.310234	0.389135	1.23991			P23827	Ecotin	eco
-0.31003	0.313917	1.23973			P0ABD8	Biotin carboxyl carrier protein of acetyl-CoA carboxylase	accB
-0.308849	0.07684	1.23872			P76341	5-hydroxyisourate hydrolase	hiuH
-0.306669	0.598857	1.23685			P20605	Probable adenosine monophosphate-protein transferase fic	fic
-0.306286	0.28709	1.23652			P0AEU0	Histidine-binding periplasmic protein	hisJ
-0.306179	0.20663	1.23643			P00811	Beta-lactamase	ampC
-0.303994	0.391408	1.23456			P27434	Cytoskeleton protein RodZ	rodZ
-0.302816	0.432344	1.23355			P15028	Fe(3+) dicitrate-binding periplasmic protein	fecB
-0.302654	0.700401	1.23341			P07024	Protein UshA;UDP-sugar hydrolase;5-nucleotidase	ushA
-0.302099	0.072279	1.23294			P0A953	3-oxoacyl-[acyl-carrier-protein] synthase 1	fabB
-0.294886	0.249194	1.22679			P0A800	DNA-directed RNA polymerase subunit omega	rpoZ
-0.294371	0.0815849	1.22635			P13001	Pimeloyl-[acyl-carrier protein] methyl ester esterase	bioH
-0.294075	0.0385981	1.2261			P0AC59	Glutaredoxin-2	grxB
-0.293831	0.694778	1.22589			P39337	Uncharacterized N-acetyltransferase YjgM	yjgM
-0.290852	0.199212	1.22336			P0AE48	Gamma-glutamylcyclotransferase family protein YtfP	ytfP
-0.290163	0.456087	1.22278			P0ACW6	Uncharacterized protein YdcH	ydcH
-0.289616	0.381642	1.22231			P76076	Uncharacterized protein YdbL	ydbL
-0.287275	0.928632	1.22033			P08331	2,3-cyclic-nucleotide 2-phosphodiesterase/3-nucleotidase	cpdB
-0.28618	0.0413106	1.21941			P0AFP6	Putative GTP cyclohydrolase 1 type 2	ybgI
-0.281919	0.433873	1.21581			P0A940	Outer membrane protein assembly factor BamA	bamA
-0.28121	0.0176392	1.21521			P39831	NADP-dependent 3-hydroxy acid dehydrogenase YdfG	ydfG
-0.27877	0.335232	1.21316			P69829	Nitrogen regulatory protein	ptsN
-0.278714	0.384663	1.21311			P17993	Ubiquinone biosynthesis O-methyltransferase	ubiG
-0.273869	0.0650408	1.20905			P0AAV6	Uncharacterized protein YbgS	ybgS
-0.273859	0.367832	1.20904			P64455	Uncharacterized protein YdcY	ydcY
-0.269695	0.136634	1.20555			P0AE06	Multidrug efflux pump subunit AcrA	acrA
-0.266834	0.143687	1.20316			P0A9Y6	Cold shock-like protein CspC	cspC
-0.266285	0.370996	1.20271			P0A6E1	Shikimate kinase 2	aroL
-0.265997	0.178027	1.20247			P0A9R4	2Fe-2S ferredoxin	fdx
-0.264868	0.537276	1.20153			P0A9W6	Acid stress protein IbaG	ibaG
-0.26432	0.270422	1.20107			P37661	Phosphoethanolamine transferase EptB	eptB
-0.263565	0.253653	1.20044			P0AEU7	Chaperone protein Skp	skp
-0.26169	0.247083	1.19888			P68206	UPF0337 protein YjbJ	yjbJ
-0.261271	0.0890087	1.19853			P39265	D-allose-binding periplasmic protein	alsB
-0.260967	0.474505	1.19828			P0AA25	Thioredoxin-1	trxA
-0.259542	0.471247	1.1971			P36649	Blue copper oxidase CueO	cueO
-0.257439	0.588933	1.19535			P0A761	Putative N-acetylmannosamine-6-phosphate 2-epimerase	nanE
-0.249462	1.03285	1.18876			P05706	Glucitol/sorbitol-specific phosphotransferase enzyme IIA component	srlB
-0.245998	0.0232198	1.18591			P0AE08	Alkyl hydroperoxide reductase subunit C	ahpC
-0.243223	0.441009	1.18363			P0AAC8	Iron-binding protein IscA	iscA
-0.235714	0.136796	1.17749			P0AA16	Transcriptional regulatory protein OmpR	ompR
-0.2342	0.290581	1.17625			P31677	Alpha,alpha-trehalose-phosphate synthase [UDP-forming]	otsA
-0.23222	0.0151694	1.17464			P11875	Arginine--tRNA ligase	argS
-0.227104	0.11041	1.17048			P0AD49	Ribosome-associated inhibitor A	raiA
-0.225182	0.336237	1.16892			P62707	2,3-bisphosphoglycerate-dependent phosphoglycerate mutase	gpmA
-0.222338	0.648588	1.16662			P0DMC7	Transcriptional regulatory protein RcsB	rcsB
-0.22053	0.0890623	1.16516			P37387	D-xylose-binding periplasmic protein	xylF
-0.220165	0.240331	1.16487			P33012	DNA gyrase inhibitor	sbmC
-0.218126	0.534863	1.16322			P0A8P3	Probable Fe(2+)-trafficking protein	yggX
-0.216763	0.109336	1.16212			P0AEB7	RutC family protein YoaB	yoaB
-0.216322	0.065405	1.16177			P76014	PTS-dependent dihydroxyacetone kinase, ADP-binding subunit DhaL	dhaL
-0.214182	1.09271	1.16005			P77348	Periplasmic murein peptide-binding protein	mppA
-0.214077	0.029222	1.15996			P0AES6	DNA gyrase subunit B	gyrB
-0.211695	0.143498	1.15805			Q46845	Disulfide-bond oxidoreductase YghU	yghU
-0.211439	0.985712	1.15784			P75874	Uncharacterized protein YccU	yccU
-0.211321	0.0955885	1.15775			P0A7G2	Ribosome-binding factor A	rbfA
-0.208666	0.0287189	1.15562			P0A9W9	Protein YrdA	yrdA
-0.207169	0.578631	1.15442			P0A862	Thiol peroxidase	tpx
-0.204514	0.306516	1.1523			P09424	Mannitol-1-phosphate 5-dehydrogenase	mtlD
-0.204071	0.0191728	1.15194			P63417	Uncharacterized N-acetyltransferase YhbS	yhbS
-0.203802	0.443913	1.15173			P0AAX8	Probable L,D-transpeptidase YbiS	ybiS
-0.202515	0.157466	1.1507			P0AED5	Response regulator UvrY	uvrY
-0.201981	0.289212	1.15028			P0AFK9	Spermidine/putrescine-binding periplasmic protein	potD
-0.200968	0.406752	1.14947			P0A9A9	Ferric uptake regulation protein	fur
-0.196539	0.201803	1.14595			P09551	Lysine/arginine/ornithine-binding periplasmic protein	argT
-0.196507	0.396508	1.14592			P0A884	Thymidylate synthase	thyA
-0.192892	0.482596	1.14305			P45955	Uncharacterized protein YbgF	ybgF
-0.192585	0.112635	1.14281			Q46871	NADPH-dependent ferric-chelate reductase	yqjH
-0.192493	0.585611	1.14274			P0AE28	Protein AroM	aroM
-0.189294	0.0151151	1.14021			P0A6E9	ATP-dependent dethiobiotin synthetase BioD 2	bioD2
-0.186689	0.276753	1.13815			P76329	Putative mannosyl-3-phosphoglycerate phosphatase	yedP
-0.185808	0.500744	1.13745			P22255	3(2),5-bisphosphate nucleotidase CysQ	cysQ
-0.185768	0.302166	1.13742			P0AFQ7	Uncharacterized deoxyribonuclease YcfH	ycfH
-0.184879	0.146216	1.13672			P0A853	Tryptophanase	tnaA
-0.181684	0.0138704	1.13421			P0AG63	30S ribosomal protein S17	rpsQ
-0.181564	0.905669	1.13411			P0A780	N utilization substance protein B	nusB
-0.180689	0.0162452	1.13342			P31133	Putrescine-binding periplasmic protein	potF
-0.178585	0.402013	1.13177			P02358	30S ribosomal protein S6;30S ribosomal protein S6, fully modified isoform;30S ribosomal protein S6, non-modified isoform	rpsF
-0.176224	0.0344957	1.12992			P0AB14	Uncharacterized protein YccJ	yccJ
-0.175877	0.209806	1.12965			P0A7W7	30S ribosomal protein S8	rpsH
-0.174557	0.252725	1.12862			P61887	Glucose-1-phosphate thymidylyltransferase 2	rmlA2
-0.173628	0.386496	1.12789			P03841	Maltose operon periplasmic protein	malM
-0.173351	0.149951	1.12767			P03817	Protein MioC	mioC
-0.17251	0.265824	1.12702			P51981	L-Ala-D/L-Glu epimerase	ycjG
-0.172424	0.315385	1.12695			P0A7S9	30S ribosomal protein S13	rpsM
-0.169676	0.182233	1.12481			P0ADB1	Osmotically-inducible lipoprotein E	osmE
-0.168192	0.295053	1.12365			P0A729	Maf-like protein YceF	yceF
-0.166296	1.11096	1.12217			P75797	Glutathione-binding protein GsiB	gsiB
-0.165272	0.633225	1.12138			P0A8G9	Exodeoxyribonuclease 7 small subunit	xseB
-0.164394	0.627492	1.1207			P69441	Adenylate kinase	adk
-0.159515	0.106867	1.11691			P27248	Aminomethyltransferase	gcvT
-0.158909	0.122374	1.11644			P37773	UDP-N-acetylmuramate--L-alanyl-gamma-D-glutamyl-meso-2,6-diaminoheptandioate ligase	mpl
-0.158068	0.342179	1.11579			P77735	Uncharacterized oxidoreductase YajO	yajO
-0.156591	0.0695387	1.11465			P0AB55	Protein YciI	yciI
-0.155842	0.501482	1.11407			P30863	2,5-diketo-D-gluconic acid reductase B	dkgB
-0.153208	0.190694	1.11204			P14900	UDP-N-acetylmuramoylalanine--D-glutamate ligase	murD
-0.152227	0.386795	1.11128			P0C0V0	Periplasmic serine endoprotease DegP	degP
-0.149696	0.0257812	1.10934			P60595	Imidazole glycerol phosphate synthase subunit HisH	hisH
-0.146525	0.140242	1.1069			P09996	Uncharacterized protein YidB	yidB
-0.14613	0.0231816	1.1066			P0ADS2	Cell division protein ZapA	zapA
-0.138321	0.17429	1.10062			P0A8N5	Lysine--tRNA ligase, heat inducible	lysU
-0.138317	0.122369	1.10062			P0A8C4	UPF0149 protein YgfB	ygfB
-0.137762	0.484238	1.1002			P0A951	Spermidine N(1)-acetyltransferase	speG
-0.137753	0.630076	1.10019			P61949	Flavodoxin-1	fldA
-0.136482	0.637452	1.09922			P64614	Uncharacterized protein YhcN	yhcN
-0.134815	0.14607	1.09795			P40120	Glucans biosynthesis protein D	mdoD
-0.128813	0.496575	1.09339			P0AD24	UPF0352 protein YejL	yejL
-0.128027	0.0776548	1.0928			P0ACE3	Hemolysin expression-modulating protein Hha	hha
-0.127268	0.035483	1.09222			P0A850	Trigger factor	tig
-0.126377	0.68799	1.09155			P00448	Superoxide dismutase [Mn]	sodA
-0.125755	0.364082	1.09108			P23882	Methionyl-tRNA formyltransferase	fmt
-0.122131	0.00590154	1.08834			P31658	Molecular chaperone Hsp31 and glyoxalase 3	hchA
-0.118633	0.0406042	1.08571			P0ABQ4	Dihydrofolate reductase	folA
-0.118267	0.0200822	1.08543			P52061	dITP/XTP pyrophosphatase	rdgB
-0.116713	0.0929642	1.08426			P52076	Transcriptional regulatory protein QseB	qseB
-0.115345	0.252372	1.08323			P0AFX9	Sigma-E factor regulatory protein RseB	rseB
-0.115158	0.229693	1.08309			P0AD33	UPF0381 protein YfcZ	yfcZ
-0.114931	0.470584	1.08292			P0AE52	Putative peroxiredoxin bcp	bcp
-0.114373	0.197167	1.0825			P13857	Ribosomal-protein-serine acetyltransferase	rimL
-0.113087	0.138025	1.08154			P65367	Uncharacterized protein YqcA	yqcA
-0.112452	0.29352	1.08106			P00926	D-serine dehydratase	dsdA
-0.112003	0.427925	1.08073			P37689	2,3-bisphosphoglycerate-independent phosphoglycerate mutase	gpmI
-0.111023	0.345093	1.07999			P13033	Anaerobic glycerol-3-phosphate dehydrogenase subunit B	glpB
-0.10593	0.257545	1.07619			P39173	Putative glucose-6-phosphate 1-epimerase	yeaD
-0.10441	0.187821	1.07505			P0C8J6	D-tagatose-1,6-bisphosphate aldolase subunit GatY	gatY
-0.10371	0.0182755	1.07453			P77150	Pyridoxamine kinase	pdxY
-0.100203	0.455444	1.07192			P0A9J6	Ribokinase	rbsK
-0.098011	0.496161	1.0703			P0ABZ6	Chaperone SurA	surA
-0.096632	0.204426	1.06927			P30749	Molybdopterin synthase catalytic subunit	moaE
-0.0950356	0.204566	1.06809			P0ABK5	Cysteine synthase A	cysK
-0.0935993	0.401641	1.06703			P00959	Methionine--tRNA ligase	metG
-0.0929375	0.195678	1.06654			P0AGG0	Thiamine-monophosphate kinase	thiL
-0.0857506	0.257659	1.06124			P0A7V0	30S ribosomal protein S2	rpsB
-0.0851803	0.00588736	1.06082			Q2M7R5	Uncharacterized protein YibT	yibT
-0.0846138	0.0849819	1.0604			Q46856	Alcohol dehydrogenase YqhD	yqhD
-0.0824623	0.521675	1.05882			P07395	Phenylalanine--tRNA ligase beta subunit	pheT
-0.0814648	0.43429	1.05809			P75960	NAD-dependent protein deacylase	cobB
-0.0812759	0.052148	1.05795			P67095	Phosphodiesterase YfcE	yfcE
-0.0809431	0.0868927	1.05771			P23908	Acetylornithine deacetylase	argE
-0.079586	0.022631	1.05671			P0A8N3	Lysine--tRNA ligase	lysS
-0.0794525	0.217451	1.05662			P0A6I0	Cytidylate kinase	cmk
-0.0791492	0.175667	1.05639			Q46822	Isopentenyl-diphosphate Delta-isomerase	idi
-0.0778675	0.242869	1.05546			P0A993	Fructose-1,6-bisphosphatase class 1	fbp
-0.0772362	0.0130452	1.055			P0ABE2	Protein BolA	bolA
-0.0717964	0.545855	1.05102			P0AAI9	Malonyl CoA-acyl carrier protein transacylase	fabD
-0.0708675	0.153779	1.05035			P0AEI6	Phosphatase NudJ	nudJ
-0.0707436	0.31826	1.05026			P0AGE9	Succinyl-CoA ligase [ADP-forming] subunit alpha	sucD
-0.0674877	0.0458801	1.04789			P0A9C3	Aldose 1-epimerase	galM
-0.0664978	0.310395	1.04717			P0A877	Tryptophan synthase alpha chain	trpA
-0.0639858	0.247427	1.04535			P0AB24	Iron uptake system component EfeO	efeO
-0.0635586	0.111455	1.04504			P68066	Autonomous glycyl radical cofactor	grcA
-0.0628929	0.269614	1.04456			P46859	Thermoresistant gluconokinase	gntK
-0.0623188	0.206881	1.04414			P12295	Uracil-DNA glycosylase	ung
-0.0623016	0.116617	1.04413			P0A790	Aspartate 1-decarboxylase;Aspartate 1-decarboxylase beta chain;Aspartate 1-decarboxylase alpha chain	panD
-0.0622406	0.32613	1.04409			P52697	6-phosphogluconolactonase	pgl
-0.0615196	0.0463311	1.04356			P0ACE7	HIT-like protein HinT	hinT
-0.061451	0.136761	1.04351			P0A6D7	Shikimate kinase 1	aroK
-0.0611801	0.00419921	1.04332			P69783	Glucose-specific phosphotransferase enzyme IIA component	crr
-0.0597343	0.442865	1.04227			P0AB18	Sulfurtransferase TusE	tusE
-0.0580025	0.00557999	1.04102			P09158	Polyamine aminopropyltransferase	speE
-0.0548382	0.0657086	1.03874			P33363	Periplasmic beta-glucosidase	bglX
-0.0528431	0.0844357	1.03731			P21369	Pyrazinamidase/nicotinamidase	pncA
-0.0521908	0.0109666	1.03684			P08192	Bifunctional protein FolC;Folylpolyglutamate synthase;Dihydrofolate synthase	folC
-0.0517464	0.0347305	1.03652			P77552	Uncharacterized protein YdhQ	ydhQ
-0.0509377	0.0877605	1.03594			P0AFJ1	Protein PhnA	phnA
-0.0501575	0.0366043	1.03538			P0A8J4	UPF0250 protein YbeD	ybeD
-0.0467892	0.430267	1.03296			P0ABD3	Bacterioferritin	bfr
-0.0464191	0.294976	1.0327			P09394	Glycerophosphoryl diester phosphodiesterase	glpQ
-0.0445518	0.218892	1.03136			P00956	Isoleucine--tRNA ligase	ileS
-0.0439816	0.0389949	1.03096			P0A8Z0	Acyl-CoA thioester hydrolase YciA	yciA
-0.041996	0.0791751	1.02954			P0AG80	sn-glycerol-3-phosphate-binding periplasmic protein UgpB	ugpB
-0.0406389	0.102913	1.02857			P10346	Glutamine transport ATP-binding protein GlnQ	glnQ
-0.0405388	0.255394	1.0285			P0AFR4	Uncharacterized protein YciO	yciO
-0.0381031	0.304041	1.02676			P08373	UDP-N-acetylenolpyruvoylglucosamine reductase	murB
-0.0377731	0.180341	1.02653			P33136	Glucans biosynthesis protein G	mdoG
-0.0364227	0.494783	1.02557			P0AE88	Transcriptional regulatory protein CpxR	cpxR
-0.0349216	0.00983763	1.0245			P0AB91	Phospho-2-dehydro-3-deoxyheptonate aldolase, Phe-sensitive	aroG
-0.0346642	0.221872	1.02432			P61714	6,7-dimethyl-8-ribityllumazine synthase	ribE
-0.0342169	0.0935712	1.024			P08244	Orotidine 5-phosphate decarboxylase	pyrF
-0.0331984	0.113247	1.02328			P62672	Protein ApaG	apaG
-0.0292053	0.200935	1.02045			P0AD96	Leu/Ile/Val-binding protein	livJ
-0.0282288	0.071681	1.01976			P38489	Oxygen-insensitive NAD(P)H nitroreductase	nfsB
-0.0271072	0.0468649	1.01897			P0A9N4	Pyruvate formate-lyase 1-activating enzyme	pflA
-0.0263042	0.362293	1.0184			P29208	o-succinylbenzoate synthase	menC
-0.0253325	0.0948111	1.01771			P0A7N4	50S ribosomal protein L32	rpmF
-0.0235767	0.185851	1.01648			P33362	Putative osmoprotectant uptake system substrate-binding protein OsmF	osmF
-0.0234127	0.0326066	1.01636			P0AGG4	Thioredoxin-2	trxC
-0.0231361	0.00817508	1.01617			P0A6K3	Peptide deformylase	def
-0.0210876	0.148582	1.01472			P37349	PTS-dependent dihydroxyacetone kinase, phosphotransferase subunit DhaM;Phosphocarrier protein HPr;Phosphotransferase enzyme IIA component	dhaM
-0.0204792	0.356531	1.0143			P0ADS6	Uncharacterized protein YggE	yggE
-0.0190067	0.162503	1.01326			P24171	Peptidyl-dipeptidase dcp	dcp
-0.0180759	0.102789	1.01261			P64596	Uncharacterized protein YraP	yraP
-0.0168171	0.267866	1.01172			P23865	Tail-specific protease	prc
-0.0165482	0.418341	1.01154			P0A7E5	CTP synthase	pyrG
-0.0153179	0.254273	1.01067			P04816	Leucine-specific-binding protein	livK
-0.0152283	0.00549403	1.01061			P0AFH8	Osmotically-inducible protein Y	osmY
-0.0139732	0.00052428	1.00973			P21363	Protein YciE	yciE
-0.012188	0.4431	1.00848			P0A6L0	Deoxyribose-phosphate aldolase	deoC
-0.0113201	0.189489	1.00788			P0A9P6	ATP-dependent RNA helicase DeaD	deaD
-0.0108089	0.0554203	1.00752			P13024	Protein FdhE	fdhE
-0.0101166	0.137293	1.00704			P25397	Tellurite methyltransferase	tehB
-0.010067	0.118564	1.007			P0AEZ9	Molybdenum cofactor biosynthesis protein B	moaB
-0.00981522	0.0785739	1.00683			P0ADU5	Protein YgiW	ygiW
-0.00723934	0.13635	1.00503			P64540	Uncharacterized protein YfcL	yfcL
-0.00638199	0.0122429	1.00443			P05852	tRNA N6-adenosine threonylcarbamoyltransferase	tsaD
-0.00500107	0.162629	1.00347			P0A6M4	D-aminoacyl-tRNA deacylase	dtd
-0.00410652	0.22942	1.00285			P0A8M0	Asparagine--tRNA ligase	asnS
-0.00323105	0.0291012	1.00224			P67603	UPF0267 protein YqfB	yqfB
-0.00214958	0.123452	1.00149			P31825	tRNA1(Val) (adenine(37)-N6)-methyltransferase	yfiC
-0.00154114	0.282066	1.00107			P17169	Glutamine--fructose-6-phosphate aminotransferase [isomerizing]	glmS
-0.000295639	0.328725	1.0002			P37903	Universal stress protein F	uspF
0.00122643	0.326202	1.00085			P76402	UPF0339 protein YegP	yegP
0.00296593	0.133022	1.00206			P67080	UPF0001 protein YggS	yggS
0.00574303	0.0364264	1.00399			P09372	Protein GrpE	grpE
0.00646591	0.279171	1.00449			P0A7L0	50S ribosomal protein L1	rplA
0.00789261	0.185576	1.00549			P0AGK4	RNA-binding protein YhbY	yhbY
0.00909424	0.100059	1.00632			P0A6T3	Galactokinase	galK
0.01474	0.142718	1.01027			P0A7A9	Inorganic pyrophosphatase	ppa
0.0153313	0.12568	1.01068			P39298	Esterase YjfP	yjfP
0.0155935	0.177035	1.01087			P0AF12	5-methylthioadenosine/S-adenosylhomocysteine nucleosidase	mtnN
0.0162659	0.201379	1.01134			P08312	Phenylalanine--tRNA ligase alpha subunit	pheS
0.0208149	0.0210294	1.01453			P45795	Uncharacterized protein YrdB	yrdB
0.0220299	0.127733	1.01539			P77625	Sugar phosphatase YfbT	yfbT
0.0223751	0.198615	1.01563			P75915	Chaperone protein YcdY	ycdY
0.0227757	0.273719	1.01591			P0A9E5	Fumarate and nitrate reduction regulatory protein	fnr
0.0232697	0.292298	1.01626			P0AGB0	Phosphoserine phosphatase	serB
0.0251923	0.271334	1.01762			P0A8W5	UPF0301 protein YqgE	yqgE
0.0291481	0.349386	1.02041			P0A734	Cell division topological specificity factor	minE
0.0306015	0.151524	1.02144			P77499	Probable ATP-dependent transporter SufC	sufC
0.0377941	0.151858	1.02654			P0A6L2	4-hydroxy-tetrahydrodipicolinate synthase	dapA
0.0420666	0.0945326	1.02959			P0A7V3	30S ribosomal protein S3	rpsC
0.0429649	0.0324126	1.03023			P21599	Pyruvate kinase II	pykA
0.0451775	0.181398	1.03181			P0AE22	Class B acid phosphatase	aphA
0.0454941	0.010179	1.03204			P0A6J8	D-alanine--D-alanine ligase A	ddlA
0.0464554	0.10253	1.03272			P0A6P1	Elongation factor Ts	tsf
0.046936	0.118589	1.03307			P75736	Esterase YbfF	ybfF
0.0481491	0.189632	1.03394			P0C058	Small heat shock protein IbpB	ibpB
0.0481682	0.0013915	1.03395			P0A870	Transaldolase B	talB
0.0482998	0.073362	1.03405			P32157	Protein YiiM	yiiM
0.0484943	0.364271	1.03419			P0A6Z3	Chaperone protein HtpG	htpG
0.0490837	0.208755	1.03461			P0AE85	Periplasmic protein CpxP	cpxP
0.0493803	0.219691	1.03482			P77712	Long-chain acyl-CoA thioesterase FadM	fadM
0.0497894	0.122431	1.03511			P02924	L-arabinose-binding periplasmic protein	araF
0.0506554	0.0394339	1.03574			P0AEE5	D-galactose-binding periplasmic protein	mglB
0.051157	0.0140058	1.0361			P37182	Hydrogenase 2 maturation protease	hybD
0.0516415	0.100668	1.03644			P0AAC0	Universal stress protein E	uspE
0.0526657	0.0129936	1.03718			P75694	Uncharacterized protein YahO	yahO
0.0535851	0.0364915	1.03784			P06610	Vitamin B12 transport periplasmic protein BtuE	btuE
0.0538387	0.128526	1.03802			P63228	D-glycero-beta-D-manno-heptose-1,7-bisphosphate 7-phosphatase	gmhB
0.0547848	0.131002	1.0387			P0AD61	Pyruvate kinase I	pykF
0.0554981	0.287771	1.03922			P0AG67	30S ribosomal protein S1	rpsA
0.0563507	0.570021	1.03983			Q46829	6-phospho-beta-glucosidase BglA	bglA
0.056509	0.466088	1.03995			P27848	Pyridoxal phosphate phosphatase YigL	yigL
0.0568562	0.104315	1.0402			P0AC84	Hydroxyacylglutathione hydrolase	gloB
0.0572205	0.290524	1.04046			P0A6W5	Transcription elongation factor GreA	greA
0.0591507	0.093523	1.04185			P62623	4-hydroxy-3-methylbut-2-enyl diphosphate reductase	ispH
0.0595531	0.111911	1.04214			P45748	Threonylcarbamoyl-AMP synthase	tsaC
0.0606899	0.0580998	1.04296			P76569	Uncharacterized protein YfgD	yfgD
0.0631218	0.227352	1.04472			P25745	tRNA-specific 2-thiouridylase MnmA	mnmA
0.0643063	0.151662	1.04558			P0A6Z1	Chaperone protein HscA	hscA
0.0662842	0.108548	1.04702			P56580	Glucitol/sorbitol-specific phosphotransferase enzyme IIB component	srlE
0.0685539	0.298217	1.04867			P18956	Gamma-glutamyltranspeptidase;Gamma-glutamyltranspeptidase large chain;Gamma-glutamyltranspeptidase small chain	ggt
0.0701733	0.311232	1.04984			P0A8C1	UPF0145 protein YbjQ	ybjQ
0.0717545	0.261342	1.05099			P45470	Protein YhbO	yhbO
0.0743599	0.157954	1.05289			P0A744	Peptide methionine sulfoxide reductase MsrA	msrA
0.0750275	0.00037413	1.05338			P0AB40	Multiple stress resistance protein BhsA	bhsA
0.075491	0.0691327	1.05372			P0AG86	Protein-export protein SecB	secB
0.0773277	0.425582	1.05506			P0A799	Phosphoglycerate kinase	pgk
0.0787354	0.0643297	1.05609			P30744	L-serine dehydratase 2	sdaB
0.0789547	0.113944	1.05625			P77756	7-cyano-7-deazaguanine synthase	queC
0.0794144	0.259164	1.05659			P0AGD3	Superoxide dismutase [Fe]	sodB
0.0801964	0.385418	1.05716			P68688	Glutaredoxin-1	grxA
0.0804081	0.0074621	1.05732			P22939	Farnesyl diphosphate synthase	ispA
0.0804844	0.081666	1.05737			P0AA10	50S ribosomal protein L13	rplM
0.0850887	0.0867606	1.06075			P69853	Tat proofreading chaperone DmsD	dmsD
0.0857506	0.106661	1.06124			P0ABF6	Cytidine deaminase	cdd
0.0864525	0.213157	1.06176			P0ADE8	tRNA-modifying protein YgfZ	ygfZ
0.0881367	0.0760193	1.063			P18843	NH(3)-dependent NAD(+) synthetase	nadE
0.0969753	0.24056	1.06953			P37613	PanD maturation factor	panM
0.102503	0.0629516	1.07363			P0A6U5	Ribosomal RNA small subunit methyltransferase G	rsmG
0.104048	0.132489	1.07478			P76113	NADPH-dependent curcumin reductase	curA
0.104731	0.136112	1.07529			P09373	Formate acetyltransferase 1	pflB
0.105707	0.307083	1.07602			P76344	Metal-binding protein ZinT	zinT
0.10803	0.221477	1.07776			P0C037	UPF0345 protein YaiE	yaiE
0.108994	0.00581224	1.07848			P41407	FMN-dependent NADH-azoreductase	azoR
0.111191	0.128446	1.08012			P76108	Putative ABC transporter periplasmic-binding protein YdcS	ydcS
0.112057	0.323725	1.08077			P22333	Adenosine deaminase	add
0.112143	0.0684526	1.08083			P28861	Ferredoxin--NADP reductase	fpr
0.112816	0.0439855	1.08134			P36560	Acid shock protein	asr
0.11488	0.0924465	1.08288			P04825	Aminopeptidase N	pepN
0.116182	0.216815	1.08386			P37028	Vitamin B12-binding protein	btuF
0.118996	0.200864	1.08598			P0A7F6	S-adenosylmethionine decarboxylase proenzyme;S-adenosylmethionine decarboxylase beta chain;S-adenosylmethionine decarboxylase alpha chain	speD
0.119089	0.277454	1.08605			P0ACA1	Uncharacterized GST-like protein YibF	yibF
0.119673	0.138023	1.08649			P76256	tRNA threonylcarbamoyladenosine biosynthesis protein TsaB	tsaB
0.122942	0.0339098	1.08895			P0ADG7	Inosine-5-monophosphate dehydrogenase	guaB
0.123299	1.03656	1.08922			P0AAR3	Cys-tRNA(Pro)/Cys-tRNA(Cys) deacylase YbaK	ybaK
0.12364	0.350449	1.08948			P0ADP9	Protein YihD	yihD
0.125242	0.000348115	1.09069			P0A6Y5	33 kDa chaperonin	hslO
0.125504	0.0151833	1.09089			P78067	Thiosulfate sulfurtransferase YnjE	ynjE
0.126207	0.0848101	1.09142			P75792	Sugar phosphatase YbiV	ybiV
0.12809	0.0501974	1.09285			P56262	Putative carboxymethylenebutenolidase	ysgA
0.129066	0.198626	1.09359			P07913	L-threonine 3-dehydrogenase	tdh
0.130297	0.383437	1.09452			P0A7C6	Peptidase E	pepE
0.130445	0.0657933	1.09463			P0A8L1	Serine--tRNA ligase	serS
0.133554	0.0693102	1.09699			P0AF67	tRNA threonylcarbamoyladenosine biosynthesis protein TsaE	tsaE
0.134033	0.0252643	1.09736			P00963	Aspartate--ammonia ligase	asnA
0.134392	0.312775	1.09763			P13036	Fe(3+) dicitrate transport protein FecA	fecA
0.135809	0.0875036	1.09871			P0A8U0	Protein Syd	syd
0.136236	0.158334	1.09903			P0AGF2	Sulfur acceptor protein CsdE	csdE
0.136381	0.175196	1.09914			P39172	High-affinity zinc uptake system protein ZnuA	znuA
0.13703	0.0404092	1.09964			P0A817	S-adenosylmethionine synthase	metK
0.138748	0.0923198	1.10095			P0A6N8	Elongation factor P-like protein	yeiP
0.138807	0.242371	1.10099			P60664	Imidazole glycerol phosphate synthase subunit HisF	hisF
0.139467	0.126939	1.1015			P0A725	UDP-3-O-[3-hydroxymyristoyl] N-acetylglucosamine deacetylase	lpxC
0.142427	0.15756	1.10376			P31802	Nitrate/nitrite response regulator protein NarP	narP
0.142801	0.189681	1.10405			P0ABS1	RNA polymerase-binding transcription factor DksA	dksA
0.14435	0.0241583	1.10523			P0A7U3	30S ribosomal protein S19	rpsS
0.144394	0.00327354	1.10527			P0AC38	Aspartate ammonia-lyase	aspA
0.144594	0.365151	1.10542			P00946	Mannose-6-phosphate isomerase	manA
0.144859	0.21615	1.10562			P23847	Periplasmic dipeptide transport protein	dppA
0.145334	0.561947	1.10599			P0A9K9	FKBP-type peptidyl-prolyl cis-trans isomerase SlyD	slyD
0.145889	0.0376006	1.10641			P0AC53	Glucose-6-phosphate 1-dehydrogenase;Extracellular death factor	zwf
0.14657	0.0405323	1.10693			P36938	Phosphoglucomutase	pgm
0.148127	0.395611	1.10813			P60785	Elongation factor 4	lepA
0.149146	0.111724	1.10891			P29217	UPF0502 protein YceH	yceH
0.150068	0.196842	1.10962			P32695	tRNA-dihydrouridine synthase A	dusA
0.152779	0.00481902	1.11171			P77279	Probable iron export ATP-binding protein FetA	fetA
0.153717	0.155368	1.11243			P0C0K3	Protein RdoA	rdoA
0.153728	0.00700777	1.11244			P0AB61	Protein YciN	yciN
0.153906	0.612115	1.11258			P0ACA3	Stringent starvation protein A	sspA
0.158686	0.199398	1.11627			P04951	3-deoxy-manno-octulosonate cytidylyltransferase	kdsB
0.160425	0.162962	1.11762			P0AEN1	NAD(P)H-flavin reductase	fre
0.16165	0.231128	1.11857			P0AEW9	1-phosphofructokinase	fruK
0.162918	0.196987	1.11955			P00509	Aspartate aminotransferase	aspC
0.165232	0.0352428	1.12135			P13482	Periplasmic trehalase	treA
0.165888	0.0661137	1.12186			P75913	Glyoxylate/hydroxypyruvate reductase A	ghrA
0.167156	0.0722154	1.12284			P31142	3-mercaptopyruvate sulfurtransferase	sseA
0.167273	0.205888	1.12293			P31663	Pantothenate synthetase	panC
0.167353	0.445693	1.123			P0A6H5	ATP-dependent protease ATPase subunit HslU	hslU
0.167416	0.116363	1.12304			P0A7T3	30S ribosomal protein S16	rpsP
0.168619	0.22708	1.12398			P0A8H6	Der GTPase-activating protein YihI	yihI
0.172895	0.151892	1.12732			P0A6Q3	3-hydroxydecanoyl-[acyl-carrier-protein] dehydratase	fabA
0.173294	0.510744	1.12763			P0AC92	Protein GnsA	gnsA
0.173353	0.0643838	1.12768			P77395	Uncharacterized protein YbbN	ybbN
0.175138	0.641419	1.12907			P0AGK8	HTH-type transcriptional regulator IscR	iscR
0.175562	0.0754201	1.1294			P0AEZ3	Septum site-determining protein MinD	minD
0.179087	0.0985865	1.13217			P0A8Y5	Sugar phosphatase YidA	yidA
0.181791	0.615673	1.13429			P0AFF6	Transcription termination/antitermination protein NusA	nusA
0.182409	0.0680749	1.13478			P69228	Transcriptional regulatory protein BaeR	baeR
0.183262	0.181255	1.13545			P0A9L5	Peptidyl-prolyl cis-trans isomerase C	ppiC
0.186768	0.0754447	1.13821			P0AG44	50S ribosomal protein L17	rplQ
0.187292	0.0846974	1.13862			P60716	Lipoyl synthase	lipA
0.187511	0.0739748	1.1388			P05458	Protease 3	ptrA
0.190044	0.0169181	1.1408			P0AD05	Uncharacterized protein YecA	yecA
0.192081	0.586465	1.14241			P29012	Alanine racemase, catabolic	dadX
0.193172	0.344497	1.14327			P39401	Phosphoglycerol transferase I	mdoB
0.194652	0.0257432	1.14445			Q47690	Homocysteine S-methyltransferase	mmuM
0.195063	0.155035	1.14477			P75745	Uncharacterized protein YbgK	ybgK
0.195692	0.550602	1.14527			P0AEM0	FKBP-type 16 kDa peptidyl-prolyl cis-trans isomerase	fkpB
0.196993	0.251641	1.14631			P76270	Free methionine-R-sulfoxide reductase	msrC
0.199736	0.014558	1.14849			P62615	4-diphosphocytidyl-2-C-methyl-D-erythritol kinase	ispE
0.201033	0.0184059	1.14952			P10371	1-(5-phosphoribosyl)-5-[(5-phosphoribosylamino)methylideneamino] imidazole-4-carboxamide isomerase	hisA
0.201197	0.136889	1.14965			P25906	Putative oxidoreductase YdbC	ydbC
0.201399	0.34582	1.14981			P0ADS9	Uncharacterized protein YggN	yggN
0.203327	0.261064	1.15135			P29680	Uroporphyrinogen decarboxylase	hemE
0.204128	0.324598	1.15199			P19926	Glucose-1-phosphatase	agp
0.204296	0.0216873	1.15212			P0A7M2	50S ribosomal protein L28	rpmB
0.206764	0.0886981	1.1541			P61889	Malate dehydrogenase	mdh
0.207561	0.399535	1.15473			P0A6M8	Elongation factor G	fusA
0.209166	0.0287861	1.15602			P0A8F4	Uridine kinase	udk
0.209211	0.181941	1.15606			P0AAN9	Anti-adapter protein IraP	iraP
0.209688	0.147123	1.15644			P67910	ADP-L-glycero-D-manno-heptose-6-epimerase	hldD
0.211519	0.0143588	1.15791			P32099	Lipoate-protein ligase A	lplA
0.212876	0.295288	1.159			P00547	Homoserine kinase	thrB
0.217344	0.136258	1.16259			P60723	50S ribosomal protein L4	rplD
0.217445	0.311447	1.16267			P0A6R0	3-oxoacyl-[acyl-carrier-protein] synthase 3	fabH
0.221587	0.531957	1.16602			P0AB20	Heat shock protein HspQ	hspQ
0.226862	0.218046	1.17029			P0A7X6	Ribosome maturation factor RimM	rimM
0.227808	1.1423	1.17105			P15288	Cytosol non-specific dipeptidase	pepD
0.228225	0.216457	1.17139			P76227	Uncharacterized protein YnjH	ynjH
0.230736	0.299036	1.17343			P0A7K6	50S ribosomal protein L19	rplS
0.231543	0.666185	1.17409			P10908	Glycerophosphoryl diester phosphodiesterase	ugpQ
0.232449	0.119057	1.17483			P0A6F9	10 kDa chaperonin	groS
0.232933	0.0527809	1.17522			P21889	Aspartate--tRNA ligase	aspS
0.233595	0.00653773	1.17576			P06983	Porphobilinogen deaminase	hemC
0.236519	0.143024	1.17815			P69828	Galactitol-specific phosphotransferase enzyme IIA component	gatA
0.236866	0.443793	1.17843			P37747	UDP-galactopyranose mutase	glf
0.239977	0.31871	1.18097			P69795	N,N-diacetylchitobiose-specific phosphotransferase enzyme IIB component	chbB
0.243525	0.0595086	1.18388			P76558	NADP-dependent malic enzyme	maeB
0.24353	0.112886	1.18389			P0A715	2-dehydro-3-deoxyphosphooctonate aldolase	kdsA
0.243845	0.292149	1.18414			P25718	Alpha-amylase	malS
0.247452	0.453902	1.18711			P0A998	Bacterial non-heme ferritin	ftnA
0.250301	0.411587	1.18946			P27859	Tat-linked quality control protein TatD	tatD
0.250647	0.419958	1.18974			P39342	Uncharacterized protein YjgR	yjgR
0.252525	0.0145732	1.19129			P06999	ATP-dependent 6-phosphofructokinase isozyme 2	pfkB
0.252697	0.638217	1.19143			P0AFG6	Dihydrolipoyllysine-residue succinyltransferase component of 2-oxoglutarate dehydrogenase complex	sucB
0.253073	0.0187141	1.19174			P0A7V8	30S ribosomal protein S4	rpsD
0.253381	0.121117	1.192			P23538	Phosphoenolpyruvate synthase	ppsA
0.258478	0.0548397	1.19622			P25553	Lactaldehyde dehydrogenase	aldA
0.259737	0.342335	1.19726			P0A9L3	FKBP-type 22 kDa peptidyl-prolyl cis-trans isomerase	fklB
0.26038	0.121152	1.19779			P0AFD1	NADH-quinone oxidoreductase subunit E	nuoE
0.261141	0.0626914	1.19843			P0A9J4	2-dehydropantoate 2-reductase	panE
0.261963	0.101263	1.19911			P0A6B7	Cysteine desulfurase IscS	iscS
0.262838	0.0457324	1.19984			P07813	Leucine--tRNA ligase	leuS
0.267136	0.289022	1.20342			P0A7D7	Phosphoribosylaminoimidazole-succinocarboxamide synthase	purC
0.267136	0.0178318	1.20342			P76177	Protein YdgH	ydgH
0.270283	0.486616	1.20604			P76342	Sulfoxide reductase catalytic subunit YedY	yedY
0.271912	0.12646	1.20741			P0AA04	Phosphocarrier protein HPr	ptsH
0.272095	0.19529	1.20756			P0AGL7	Ribosomal RNA small subunit methyltransferase E	rsmE
0.272449	0.0286739	1.20786			P0ABU5	Enhancing lycopene biosynthesis protein 2	elbB
0.275482	0.208558	1.2104			P36553	Oxygen-dependent coproporphyrinogen-III oxidase	hemF
0.276548	0.0663475	1.21129			P75809	Flavin mononucleotide phosphatase YbjI	ybjI
0.279699	0.0585239	1.21394			P76015	PTS-dependent dihydroxyacetone kinase, dihydroxyacetone-binding subunit DhaK	dhaK
0.280285	0.0911498	1.21443			P77475	Fructose-1-phosphate phosphatase YqaB	yqaB
0.280394	0.558868	1.21453			P37330	Malate synthase G	glcB
0.282656	0.157208	1.21643			P0AB89	Adenylosuccinate lyase	purB
0.285286	0.0837755	1.21865			P22259	Phosphoenolpyruvate carboxykinase [ATP]	pckA
0.285622	0.398911	1.21894			P0AES4	DNA gyrase subunit A	gyrA
0.287321	0.186343	1.22037			P0AB77	2-amino-3-ketobutyrate coenzyme A ligase	kbl
0.288979	0.275795	1.22177			Q93K97	ADP-ribose pyrophosphatase	nudF
0.289898	0.0149236	1.22255			P63224	Phosphoheptose isomerase	gmhA
0.289953	1.66963	1.2226			P35340	Alkyl hydroperoxide reductase subunit F	ahpF
0.289991	0.00633291	1.22263			Q46948	Probable protein deglycase	yajL
0.291651	0.341259	1.22404			P63284	Chaperone protein ClpB	clpB
0.292101	0.168735	1.22442			P23836	Transcriptional regulatory protein PhoP	phoP
0.293787	0.293153	1.22585			P0AD12	Protein YeeZ	yeeZ
0.29579	0.377027	1.22756			P00350	6-phosphogluconate dehydrogenase, decarboxylating	gnd
0.296438	0.156232	1.22811			P0A8T1;CON__Q9N2I2	Ribosomal protein L11 methyltransferase	prmA
0.297401	0.37919	1.22893			P37744	Glucose-1-phosphate thymidylyltransferase 1	rmlA1
0.297466	0.45516	1.22898			P0AGA6	Transcriptional regulatory protein UhpA	uhpA
0.302298	0.113349	1.23311			P0AE18	Methionine aminopeptidase	map
0.302803	0.764279	1.23354			P0AEP3	UTP--glucose-1-phosphate uridylyltransferase	galU
0.302921	0.0698215	1.23364			P0AC13	Dihydropteroate synthase	folP
0.303854	0.340461	1.23444			P0A9B2	Glyceraldehyde-3-phosphate dehydrogenase A	gapA
0.30521	0.199854	1.2356			P28904	Trehalose-6-phosphate hydrolase	treC
0.308647	0.13105	1.23855			P77247	2-deoxyglucose-6-phosphate phosphatase	yniC
0.309629	0.312257	1.23939			P0A9P4	Thioredoxin reductase	trxB
0.310104	0.230548	1.2398			P0CE48;P0CE47	Elongation factor Tu 2;Elongation factor Tu 1	tufB;tufA
0.310822	0.22083	1.24041			P45799	ADP compounds hydrolase NudE	nudE
0.3139	0.153965	1.24306			P04335	Esterase FrsA	frsA
0.314175	0.165295	1.2433			P0AG51	50S ribosomal protein L30	rpmD
0.314573	0.16003	1.24364			Q46919	Uncharacterized protein YqcC	yqcC
0.31538	0.221424	1.24434			P0A9Q9	Aspartate-semialdehyde dehydrogenase	asd
0.315514	0.0616639	1.24445			P39371	N-acetylneuraminate epimerase	nanM
0.318773	0.271071	1.24727			P25437	S-(hydroxymethyl)glutathione dehydrogenase	frmA
0.319698	0.0638072	1.24807			P0A7A5	Protein-L-isoaspartate O-methyltransferase	pcm
0.320297	0.0208232	1.24859			P21829	Pyridoxal phosphate phosphatase YbhA	ybhA
0.321514	0.335423	1.24964			P0AF93	2-iminobutanoate/2-iminopropanoate deaminase	ridA
0.322088	0.170725	1.25014			P23893	Glutamate-1-semialdehyde 2,1-aminomutase	hemL
0.322409	0.0190343	1.25042			P25516	Aconitate hydratase A	acnA
0.323006	1.28472	1.25093			P62620	4-hydroxy-3-methylbut-2-en-1-yl diphosphate synthase (flavodoxin)	ispG
0.323048	0.309351	1.25097			P0A9M5	Xanthine phosphoribosyltransferase	gpt
0.323877	0.0798073	1.25169			P0A6D3	3-phosphoshikimate 1-carboxyvinyltransferase	aroA
0.323997	0.17475	1.25179			P0ABB0	ATP synthase subunit alpha	atpA
0.324139	0.189822	1.25192			P16095	L-serine dehydratase 1	sdaA
0.324488	0.18011	1.25222			P0AB71	Fructose-bisphosphate aldolase class 2	fbaA
0.325035	0.208478	1.25269			P0A9M2	Hypoxanthine phosphoribosyltransferase	hpt
0.325123	0.0652229	1.25277			P30748	Molybdopterin synthase sulfur carrier subunit	moaD
0.326725	0.0439504	1.25416			P0A6V8	Glucokinase	glk
0.330357	0.218366	1.25732			P08200	Isocitrate dehydrogenase [NADP]	icd
0.330517	0.200424	1.25746			P04693	Aromatic-amino-acid aminotransferase	tyrB
0.33252	0.0199518	1.25921			P0ABP8	Purine nucleoside phosphorylase DeoD-type	deoD
0.335608	0.241686	1.26191			P0A6W9	Glutamate--cysteine ligase	gshA
0.336643	0.187179	1.26281			P52108	Transcriptional regulatory protein RstA	rstA
0.337622	0.314404	1.26367			P0A7J7	50S ribosomal protein L11	rplK
0.338636	0.806178	1.26456			P0A836	Succinyl-CoA ligase [ADP-forming] subunit beta	sucC
0.342966	0.114113	1.26836			P33644	Laccase domain protein YfiH	yfiH
0.343334	0.0915456	1.26869			P0ADN2	UPF0438 protein YifE	yifE
0.346533	0.0976017	1.2715			P0A7I4	Peptide chain release factor 3	prfC
0.354069	0.159943	1.27816			P0ACF8	DNA-binding protein H-NS	hns
0.355367	0.732138	1.27931			P0A8W2	Transcriptional regulator SlyA	slyA
0.35705	0.953029	1.2808			P0AAP3	Transcriptional repressor FrmR	frmR
0.357121	0.24372	1.28087			P0A955	KHG/KDPG aldolase;4-hydroxy-2-oxoglutarate aldolase;2-dehydro-3-deoxy-phosphogluconate aldolase	eda
0.359274	0.060746	1.28278			P0ABA6	ATP synthase gamma chain	atpG
0.359682	0.0807251	1.28314			P0A9S3	Galactitol-1-phosphate 5-dehydrogenase	gatD
0.360416	0.521596	1.2838			P0A8D0	Transcriptional repressor NrdR	nrdR
0.360641	0.0715884	1.284			P0AGC3	Soluble lytic murein transglycosylase	slt
0.360844	0.160765	1.28418			P07650	Thymidine phosphorylase	deoA
0.361609	0.0966146	1.28486			P39160	D-mannonate oxidoreductase	uxuB
0.366092	0.374585	1.28886			P19624	4-hydroxythreonine-4-phosphate dehydrogenase	pdxA
0.367744	0.280789	1.29033			P0AB43	Protein YcgL	ycgL
0.367987	0.0313425	1.29055			P0A6B4	Alanine racemase, biosynthetic	alr
0.36899	0.395277	1.29145			P24251	Sigma factor-binding protein Crl	crl
0.369453	0.698086	1.29186			P02930	Outer membrane protein TolC	tolC
0.370066	0.164795	1.29241			P0A7I0	Peptide chain release factor 1	prfA
0.371622	0.378638	1.29381			P0A6X7	Integration host factor subunit alpha	ihfA
0.373791	0.0224686	1.29575			P76536	Probable deferrochelatase/peroxidase YfeX	yfeX
0.376715	0.0268002	1.29838			P0AED0	Universal stress protein A	uspA
0.377203	0.541382	1.29882			P40874	N-methyl-L-tryptophan oxidase	solA
0.377394	0.25456	1.29899			P77695	Protein GnsB	gnsB
0.379066	0.748765	1.3005			P0AES9	Acid stress chaperone HdeA	hdeA
0.381641	0.367008	1.30282			P0AC62	Glutaredoxin-3	grxC
0.382313	0.580127	1.30343			P07862	D-alanine--D-alanine ligase B	ddlB
0.383224	0.277863	1.30425			P0AFM6	Phage shock protein A	pspA
0.383463	0.454692	1.30447			P0A8R0	Regulator of ribonuclease activity A	rraA
0.383852	0.0371346	1.30482			P77318	Uncharacterized sulfatase YdeN	ydeN
0.387525	0.733962	1.30815			P23331	Thymidine kinase	tdk
0.387861	0.200608	1.30845			P27302	Transketolase 1	tktA
0.390848	0.316576	1.31116			P0AEY5	Modulator of drug activity B	mdaB
0.391146	0.400415	1.31143			P0AFX0	Ribosome hibernation promoting factor	hpf
0.395155	0.831308	1.31508			P0ACI0	Right origin-binding protein	rob
0.395691	0.324949	1.31557			P65556	Uncharacterized Nudix hydrolase YfcD	yfcD
0.395956	0.451194	1.31581			P0A867	Transaldolase A	talA
0.396135	0.443462	1.31598			P15770	Shikimate dehydrogenase (NADP(+))	aroE
0.401421	0.381546	1.32081			P0A8D6	O-acetyl-ADP-ribose deacetylase	ymdB
0.401514	0.130109	1.32089			P12758	Uridine phosphorylase	udp
0.402308	0.00859134	1.32162			P0A9V1	Lipopolysaccharide export system ATP-binding protein LptB	lptB
0.403412	0.943114	1.32263			P0A7D4	Adenylosuccinate synthetase	purA
0.404547	0.741475	1.32367			P36672	PTS system trehalose-specific EIIBC component;Trehalose-specific phosphotransferase enzyme IIB component;Trehalose permease IIC component	treB
0.404789	0.203636	1.3239			P0AF36	Cell division protein ZapB	zapB
0.411827	0.0192683	1.33037			P31979	NADH-quinone oxidoreductase subunit F	nuoF
0.413176	0.114834	1.33161			P42599	Uncharacterized oxidoreductase YgjR	ygjR
0.413235	0.270637	1.33167			P0A720	Thymidylate kinase	tmk
0.414753	0.180058	1.33307			P60906	Histidine--tRNA ligase	hisS
0.416771	0.408012	1.33494			P61517	Carbonic anhydrase 2	can
0.419321	0.190309	1.3373			P0ADY7	50S ribosomal protein L16	rplP
0.420622	0.389814	1.3385			P0ADI7	Isochorismatase family protein YecD	yecD
0.421305	0.381075	1.33914			P0A9M8	Phosphate acetyltransferase	pta
0.422024	0.212094	1.33981			P0ACR4	Uncharacterized HTH-type transcriptional regulator YeiE	yeiE
0.422327	0.574418	1.34009			P23917	Fructokinase	mak
0.423651	0.679861	1.34132			P0A6A3	Acetate kinase	ackA
0.425077	0.0220522	1.34264			P00962	Glutamine--tRNA ligase	glnS
0.425301	0.0614188	1.34285			P33030	Uncharacterized protein YeiR	yeiR
0.426332	0.000264491	1.34381			P24232	Flavohemoprotein	hmp
0.429718	1.03002	1.34697			P24182	Biotin carboxylase	accC
0.431231	0.604261	1.34838			P67826	Copper homeostasis protein CutC	cutC
0.431744	0.473748	1.34886			P08839	Phosphoenolpyruvate-protein phosphotransferase	ptsI
0.432575	0.12833	1.34964			P60624	50S ribosomal protein L24	rplX
0.433374	0.383193	1.35039			P0A707	Translation initiation factor IF-3;Translation initiation factor IF-3, N-terminally processed;Translation initiation factor IF-3S	infC
0.440941	0.884379	1.35749			P0ABY4	Flavodoxin-2	fldB
0.441599	0.0628571	1.35811			P33599	NADH-quinone oxidoreductase subunit C/D	nuoC
0.442433	0.137649	1.35889			P75863	Uncharacterized protein YcbX	ycbX
0.44412	0.00244348	1.36048			P00934	Threonine synthase	thrC
0.444195	0.71048	1.36055			P39180	Antigen 43;Antigen 43 alpha chain;Antigen 43 beta chain	flu
0.447797	0.991596	1.36396			P21338	Ribonuclease I	rna
0.451601	0.0937222	1.36756			P24203	Uncharacterized GTP-binding protein YjiA	yjiA
0.455435	0.0920016	1.3712			P0A6F5	60 kDa chaperonin	groL
0.457932	0.259149	1.37357			P00957	Alanine--tRNA ligase	alaS
0.459454	0.549717	1.37502			P69503	Adenine phosphoribosyltransferase	apt
0.461386	0.621968	1.37686			P0A8G6	NAD(P)H dehydrogenase (quinone)	wrbA
0.462509	0.593088	1.37794			P0AFW8	Protein rof	rof
0.463879	0.468248	1.37924			P0A9Q1	Aerobic respiration control protein ArcA	arcA
0.464327	0.759156	1.37967			P39177	Universal stress protein G	uspG
0.465731	0.140851	1.38102			P64554	7-carboxy-7-deazaguanine synthase	queE
0.466541	0.991351	1.38179			P00909	Tryptophan biosynthesis protein TrpCF;Indole-3-glycerol phosphate synthase;N-(5-phospho-ribosyl)anthranilate isomerase	trpC
0.469582	0.0201968	1.38471			P0AB28	Uncharacterized protein YceD	yceD
0.47032	0.365896	1.38542			P69811	Multiphosphoryl transfer protein;Phosphocarrier protein HPr;Fructose-specific phosphotransferase enzyme IIA component	fruB
0.471058	0.447422	1.38613			P10121	Signal recognition particle receptor FtsY	ftsY
0.474773	0.202294	1.3897			P0A7L3	50S ribosomal protein L20	rplT
0.486586	0.16225	1.40112			P0ABB4	ATP synthase subunit beta	atpD
0.487012	0.670108	1.40154			P0A881	Trp operon repressor	trpR
0.488955	0.083986	1.40343			P37745	dTDP-4-dehydrorhamnose 3,5-epimerase	rfbC
0.489258	0.221613	1.40372			P06709	Bifunctional ligase/repressor BirA	birA
0.489649	0.750894	1.4041			P0A825	Serine hydroxymethyltransferase	glyA
0.49004	0.0036448	1.40448			P77739	Uncharacterized protein YniA	yniA
0.490482	0.633782	1.40491			P75914	Probable phosphatase YcdX	ycdX
0.49254	0.380627	1.40692			P0A9Z1	Nitrogen regulatory protein P-II 1	glnB
0.492874	0.0495278	1.40725			P0ADU2	Probable quinol monooxygenase YgiN	ygiN
0.494621	0.677879	1.40895			P0A8I5	tRNA (guanine-N(7)-)-methyltransferase	trmB
0.495699	0.419158	1.41			P0AFG0	Transcription termination/antitermination protein NusG	nusG
0.495961	0.430104	1.41026			P0AGE0	Single-stranded DNA-binding protein	ssb
0.496074	0.324007	1.41037			P0AFK0	Metalloprotease PmbA	pmbA
0.496489	0.351756	1.41078			P64588	Transcriptional regulator YqjI	yqjI
0.499466	0.163971	1.41369			P0A784	Oligoribonuclease	orn
0.501125	0.0568876	1.41532			P60438	50S ribosomal protein L3	rplC
0.501305	0.905897	1.41549			P0A7I7	GTP cyclohydrolase-2	ribA
0.504877	0.362653	1.419			P22634	Glutamate racemase	murI
0.506143	1.45742	1.42025			P0ACC1	Release factor glutamine methyltransferase	prmC
0.507414	0.198809	1.4215			P0A9Q7	Aldehyde-alcohol dehydrogenase;Alcohol dehydrogenase;Acetaldehyde dehydrogenase [acetylating];Pyruvate-formate-lyase deactivase	adhE
0.509752	0.256669	1.42381			P75682	Probable 2-keto-3-deoxy-galactonate aldolase YagE	yagE
0.510475	0.123077	1.42452			P0A9D2	Glutathione S-transferase GstA	gstA
0.511282	0.675805	1.42532			P0A6I9	Dephospho-CoA kinase	coaE
0.511354	0.104186	1.42539			P0A9A6	Cell division protein FtsZ	ftsZ
0.514219	0.1578	1.42822			P05194	3-dehydroquinate dehydratase	aroD
0.517677	0.168	1.43165			P77791	Maltose O-acetyltransferase	maa
0.521737	0.238465	1.43568			P0A8W8	UPF0304 protein YfbU	yfbU
0.522705	0.260401	1.43665			P52096	Uncharacterized protein YaeR	yaeR
0.526661	0.0756631	1.44059			P0A7W1	30S ribosomal protein S5	rpsE
0.5282	0.122647	1.44213			P33218	Inner membrane protein YebE	yebE
0.531015	0.899285	1.44495			P42904	N-acetylgalactosamine-specific phosphotransferase enzyme IIB component 2	agaV
0.534271	0.450644	1.44821			P27838	Protein CyaY	cyaY
0.535374	0.237253	1.44932			P31808	Uncharacterized oxidoreductase YciK	yciK
0.536749	0.0474402	1.4507			P0C018	50S ribosomal protein L18	rplR
0.543571	0.14926	1.45758			P0A8E1	UPF0227 protein YcfP	ycfP
0.545143	0.34626	1.45917			P21888	Cysteine--tRNA ligase	cysS
0.545969	0.216007	1.46			P0A7A2	Probable phosphoglycerate mutase GpmB	gpmB
0.548447	0.0579045	1.46251			P02359	30S ribosomal protein S7	rpsG
0.548866	0.00547276	1.46294			P09147	UDP-glucose 4-epimerase	galE
0.548977	0.0262436	1.46305			P45425	N-acetylmannosamine kinase	nanK
0.55051	0.162106	1.4646			P0ABD5	Acetyl-coenzyme A carboxylase carboxyl transferase subunit alpha	accA
0.556861	0.0403941	1.47106			P0ABR1	DNA-damage-inducible protein I	dinI
0.560942	1.27526	1.47523			P37440	Oxidoreductase UcpA	ucpA
0.563576	0.56871	1.47793			P60546	Guanylate kinase	gmk
0.566832	0.415924	1.48127			P0AD10	Uncharacterized protein YecJ	yecJ
0.567751	0.0682829	1.48221			P0AC33;P14407	Fumarate hydratase class I, aerobic	fumA
0.575037	0.0510281	1.48972			P22188	UDP-N-acetylmuramoyl-L-alanyl-D-glutamate--2,6-diaminopimelate ligase	murE
0.575172	1.52848	1.48986			P17115	Arabinose 5-phosphate isomerase GutQ	gutQ
0.577818	0.813058	1.49259			P0AE91	Protein CreA	creA
0.577957	0.246575	1.49273			P0A9W3	Energy-dependent translational throttle protein EttA	ettA
0.578245	0.436797	1.49303			P0A7M6	50S ribosomal protein L29	rpmC
0.581681	0.197575	1.49659			P0AA43	Ribosomal small subunit pseudouridine synthase A	rsuA
0.582277	0.407087	1.49721			P06968	Deoxyuridine 5-triphosphate nucleotidohydrolase	dut
0.582571	0.32342	1.49752			P27550	Acetyl-coenzyme A synthetase	acs
0.58338	0.593478	1.49836			P27306	Soluble pyridine nucleotide transhydrogenase	sthA
0.592241	0.617691	1.50759			P0ADT5	Putative acid--amine ligase YgiC	ygiC
0.59544	0.169269	1.51093			P05020	Dihydroorotase	pyrC
0.596706	0.625839	1.51226			P0A6P9	Enolase	eno
0.597448	0.666129	1.51304			P42620	Glutathionyl-hydroquinone reductase YqjG	yqjG
0.59762	0.131583	1.51322			Q46920	NADPH-dependent 7-cyano-7-deazaguanine reductase	queF
0.59808	0.0773671	1.5137			P60422	50S ribosomal protein L2	rplB
0.601374	0.334856	1.51716			P76243	Uncharacterized protein YeaO	yeaO
0.604267	0.485108	1.52021			P76506	Probable phospholipid-binding lipoprotein MlaA	mlaA
0.604622	0.00349192	1.52058			P0AG40	Riboflavin biosynthesis protein RibF;Riboflavin kinase;FMN adenylyltransferase	ribF
0.604908	0.614467	1.52088			P0AEK4	Enoyl-[acyl-carrier-protein] reductase [NADH] FabI	fabI
0.611578	0.0213517	1.52793			P0A6Q6	3-hydroxyacyl-[acyl-carrier-protein] dehydratase FabZ	fabZ
0.614059	0.850377	1.53056			P27298	Oligopeptidase A	prlC
0.614206	0.430244	1.53072			P0AA31	UPF0033 protein YedF	yedF
0.614231	0.0351897	1.53074			P26646	Probable acrylyl-CoA reductase AcuI	acuI
0.61487	0.536406	1.53142			P21165	Xaa-Pro dipeptidase	pepQ
0.618524	0.413176	1.5353			P0AG99	Protein-export membrane protein SecG	secG
0.618638	0.597265	1.53542			P0ACT6	HTH-type transcriptional regulator UidR	uidR
0.623999	0.503718	1.54114			P0AAB6	UTP--glucose-1-phosphate uridylyltransferase	galF
0.624737	0.06121	1.54193			P0A763	Nucleoside diphosphate kinase	ndk
0.625692	0.280399	1.54295			P0AA57	Protein YobA	yobA
0.626019	0.906212	1.5433			P28304	Quinone oxidoreductase 1	qorA
0.63126	0.673917	1.54892			P0A6P7	Probable GTP-binding protein EngB	engB
0.634056	0.0728595	1.55192			P00960	Glycine--tRNA ligase alpha subunit	glyQ
0.639707	0.503511	1.55801			P0A9C9	Fructose-1,6-bisphosphatase 1 class 2	glpX
0.641797	0.128294	1.56027			P37095	Peptidase B	pepB
0.642019	1.05558	1.56051			P0A9D8	2,3,4,5-tetrahydropyridine-2,6-dicarboxylate N-succinyltransferase	dapD
0.645733	0.223063	1.56453			P0C0L9	Protein IscX	iscX
0.646231	0.827163	1.56507			P0A9H5	Cob(I)yrinic acid a,c-diamide adenosyltransferase	btuR
0.653793	0.0289852	1.5733			P0A7Z4	DNA-directed RNA polymerase subunit alpha	rpoA
0.655024	0.578244	1.57464			P0A7S3	30S ribosomal protein S12	rpsL
0.663767	2.29574	1.58421			P37351	Ribose-5-phosphate isomerase B	rpiB
0.66453	0.099525	1.58505			P37666	Glyoxylate/hydroxypyruvate reductase B	ghrB
0.666225	0.619967	1.58692			P37188	Galactitol-specific phosphotransferase enzyme IIB component	gatB
0.667793	1.72614	1.58864			P24186	Bifunctional protein FolD;Methylenetetrahydrofolate dehydrogenase;Methenyltetrahydrofolate cyclohydrolase	folD
0.66942	0.0172147	1.59043			P62399	50S ribosomal protein L5	rplE
0.686375	0.0795711	1.60923			P32131	Oxygen-independent coproporphyrinogen-III oxidase	hemN
0.690491	0.158012	1.61383			P0A6L4	N-acetylneuraminate lyase	nanA
0.695158	0.448174	1.61906			P17117	Oxygen-insensitive NADPH nitroreductase	nfsA
0.695719	0.161234	1.61969			Q46893	2-C-methyl-D-erythritol 4-phosphate cytidylyltransferase	ispD
0.70179	0.197828	1.62652			P07012	Peptide chain release factor 2	prfB
0.703884	0.456173	1.62888			P39176	Probable L,D-transpeptidase ErfK/SrfK	erfK
0.71101	0.363848	1.63695			P36683	Aconitate hydratase B	acnB
0.711229	0.00991745	1.6372			P0A8T7	DNA-directed RNA polymerase subunit beta	rpoC
0.716562	0.459572	1.64326			P0A7R5	30S ribosomal protein S10	rpsJ
0.716623	0.655473	1.64333			P05707	Sorbitol-6-phosphate 2-dehydrogenase	srlD
0.716774	1.15704	1.6435			P0A6H1	ATP-dependent Clp protease ATP-binding subunit ClpX	clpX
0.723516	0.0388633	1.6512			P0A7X3	30S ribosomal protein S9	rpsI
0.725888	0.0874004	1.65392			P37760	dTDP-4-dehydrorhamnose reductase	rfbD
0.728506	0.620479	1.65692			P0A8F0	Uracil phosphoribosyltransferase	upp
0.744673	0.314279	1.67559			P0ABJ1	Cytochrome bo(3) ubiquinol oxidase subunit 2	cyoA
0.749063	0.00148692	1.6807			P0A7R1	50S ribosomal protein L9	rplI
0.749942	0.539478	1.68173			P00887	Phospho-2-dehydro-3-deoxyheptonate aldolase, Trp-sensitive	aroH
0.756975	0.826814	1.68994			P23721	Phosphoserine aminotransferase	serC
0.760743	0.181767	1.69436			P00954	Tryptophan--tRNA ligase	trpS
0.763386	0.356177	1.69747			P08179	Phosphoribosylglycinamide formyltransferase	purN
0.766073	0.131992	1.70063			P27833	dTDP-4-amino-4,6-dideoxygalactose transaminase	rffA
0.770489	0.810401	1.70585			P0A6Y8	Chaperone protein DnaK	dnaK
0.77879	0.0971844	1.71569			P06959	Dihydrolipoyllysine-residue acetyltransferase component of pyruvate dehydrogenase complex	aceF
0.780907	0.183436	1.71821			P0A858	Triosephosphate isomerase	tpiA
0.783512	0.256068	1.72132			P68919	50S ribosomal protein L25	rplY
0.784394	0.352533	1.72237			P77737	Oligopeptide transport ATP-binding protein OppF	oppF
0.789131	0.334514	1.72803			P77258	N-ethylmaleimide reductase	nemA
0.792473	0.214521	1.73204			P76223	Protein YnjB	ynjB
0.798867	0.948243	1.73973			P0ADZ0	50S ribosomal protein L23	rplW
0.799704	0.970922	1.74074			P0AE01	tRNA (cytidine/uridine-2-O-)-methyltransferase TrmJ	trmJ
0.804567	0.208909	1.74662			P16456	Selenide, water dikinase	selD
0.814357	0.734605	1.75851			P0ADV5	Uncharacterized protein YhbW	yhbW
0.81448	0.189462	1.75866			P00363	Fumarate reductase flavoprotein subunit	frdA
0.814987	1.34928	1.75928			P0AF96	Toxin-antitoxin biofilm protein TabA	tabA
0.816082	0.413674	1.76062			P09030	Exodeoxyribonuclease III	xthA
0.81613	0.178774	1.76068			P0AAT6	Ribosomal silencing factor RsfS	rsfS
0.824341	0.408703	1.77073			P0A9T4	Protein tas	tas
0.825777	0.533386	1.77249			P69797	PTS system mannose-specific EIIAB component;Mannose-specific phosphotransferase enzyme IIA component;Mannose-specific phosphotransferase enzyme IIB component	manX
0.829304	0.168453	1.77683			P0AG90	Protein translocase subunit SecD	secD
0.83147	0.0239045	1.7795			P24215	Mannonate dehydratase	uxuA
0.838585	0.215417	1.7883			P37005	Uncharacterized tRNA/rRNA methyltransferase LasT	lasT
0.845795	1.66342	1.79725			P0A7G6	Protein RecA	recA
0.850872	0.36623	1.80359			P0AGD7	Signal recognition particle protein	ffh
0.858042	0.173316	1.81258			P0A7T7	30S ribosomal protein S18	rpsR
0.860151	1.3201	1.81523			P0ADG4	Inositol-1-monophosphatase	suhB
0.870945	0.789827	1.82886			P04805	Glutamate--tRNA ligase	gltX
0.87576	1.50512	1.83497			P0A7C2	LexA repressor	lexA
0.880136	0.383598	1.84055			P32132	GTP-binding protein TypA/BipA	typA
0.884987	2.19312	1.84675			P0AGE6	Chromate reductase	chrR
0.893974	0.0371194	1.85829			P0A8V2	DNA-directed RNA polymerase subunit beta	rpoB
0.895277	0.124614	1.85997			P27828	UDP-N-acetylglucosamine 2-epimerase	wecB
0.895335	0.129571	1.86004			P13035	Aerobic glycerol-3-phosphate dehydrogenase	glpD
0.898436	0.260914	1.86404			P0ABU2	Ribosome-binding ATPase YchF	ychF
0.898926	1.3224	1.86468			P0AFU8	Riboflavin synthase	ribC
0.915125	0.72071	1.88573			P46888	Universal stress protein C	uspC
0.918113	1.05249	1.88964			P0A7U7	30S ribosomal protein S20	rpsT
0.919768	0.509207	1.89181			P09148	Galactose-1-phosphate uridylyltransferase	galT
0.924425	0.169833	1.89793			P61175	50S ribosomal protein L22	rplV
0.930244	0.200609	1.9056			P45577	RNA chaperone ProQ	proQ
0.945019	0.107178	1.92521			P0AEI4	Ribosomal protein S12 methylthiotransferase RimO	rimO
0.94713	0.733699	1.92803			P02413	50S ribosomal protein L15	rplO
0.947578	0.00641749	1.92863			P00452	Ribonucleoside-diphosphate reductase 1 subunit alpha	nrdA
0.961712	0.0625692	1.94762			P0ABH7	Citrate synthase	gltA
0.966585	0.929989	1.95421			P0A7D1	Peptidyl-tRNA hydrolase	pth
0.969915	0.859698	1.95873			P0AF08	Protein mrp	mrp
0.978834	1.22159	1.97087			P0A9P0	Dihydrolipoyl dehydrogenase	lpdA
0.989173	0.965225	1.98505			P0A9H1	G/U mismatch-specific DNA glycosylase	mug
1.00004	0.358957	2.00006			P0AED7	Succinyl-diaminopimelate desuccinylase	dapE
1.00594	0.458983	2.00825			P68187	Maltose/maltodextrin import ATP-binding protein MalK	malK
1.01614	0.533057	2.02251			P0ABA4	ATP synthase subunit delta	atpH
1.01827	0.271916	2.02549			P21170	Biosynthetic arginine decarboxylase	speA
1.02313	0.355779	2.03233			P69776	Major outer membrane lipoprotein Lpp	lpp
1.02709	0.180086	2.03791			P0A705	Translation initiation factor IF-2	infB
1.0279	0.842848	2.03906			P0ACJ8	cAMP-activated global transcriptional regulator CRP	crp
1.0429	0.397734	2.06036			P00961	Glycine--tRNA ligase beta subunit	glyS
1.04516	0.564302	2.0636			P0A9X4	Rod shape-determining protein MreB	mreB
1.04831	0.915773	2.0681			P00579	RNA polymerase sigma factor RpoD	rpoD
1.05534	0.796244	2.07821			P06616	GTPase Era	era
1.05549	0.0902119	2.07842			P0A6I3	Pantothenate kinase	coaA
1.05556	0.322182	2.07852			P26602	Chorismate pyruvate-lyase	ubiC
1.08545	0.0627862	2.12204			P0ADY3	50S ribosomal protein L14	rplN
1.09429	0.292635	2.13508			P0A8X0	UPF0307 protein YjgA	yjgA
1.09489	1.31914	2.13597			P0A812	Holliday junction ATP-dependent DNA helicase RuvB	ruvB
1.1022	0.239208	2.14681			P0A6G7	ATP-dependent Clp protease proteolytic subunit	clpP
1.11326	0.191504	2.16334			P05459	Erythronate-4-phosphate dehydrogenase	pdxB
1.13308	0.561277	2.19326			P37647	2-dehydro-3-deoxygluconokinase	kdgK
1.13498	0.362973	2.19616			P37759	dTDP-glucose 4,6-dehydratase 1	rfbB
1.13706	0.545652	2.19933			P24178	Protein YffB	yffB
1.15208	0.321557	2.22234			P0A7J3	50S ribosomal protein L10	rplJ
1.18883	0.151117	2.27968			P0AG55	50S ribosomal protein L6	rplF
1.1987	0.624326	2.29532			P0AC41	Succinate dehydrogenase flavoprotein subunit	sdhA
1.21361	0.654638	2.31917			P0A8U6	Met repressor	metJ
1.27875	0.0183982	2.42629			P0AG30	Transcription termination factor Rho	rho
1.28459	0.543265	2.43612			P76008	Murein tetrapeptide carboxypeptidase	ldcA
1.29318	0.87768	2.45067			P0ACA7	Glutathione S-transferase GstB	gstB
1.38854	0.621269	2.61813			P0A944	Ribosomal-protein-alanine acetyltransferase	rimI
1.39639	0.581445	2.63242			P0ACY1	Putative NAD(P)H nitroreductase YdjA	ydjA
1.39759	1.04046	2.63461			P0ACF4	DNA-binding protein HU-beta	hupB
1.41186	0.515436	2.6608			P69222	Translation initiation factor IF-1	infA
1.47104	0.206894	2.77222			P16659	Proline--tRNA ligase	proS
1.4777	0.114599	2.78504			P0AEI1	tRNA-2-methylthio-N(6)-dimethylallyladenosine synthase	miaB
1.51627	0.0676223	2.86051			P0A7R9	30S ribosomal protein S11	rpsK
1.52868	0.889722	2.88522			P0AFI7	Pyridoxine/pyridoxamine 5-phosphate oxidase	pdxH
1.5539	0.882757	2.9361			P07639	3-dehydroquinate synthase	aroB
1.5881	0.201644	3.00653			P00490	Maltodextrin phosphorylase	malP
1.66706	0.712385	3.17568			P0ACF0	DNA-binding protein HU-alpha	hupA
1.71784	0.212282	3.28943			P76535	N-acetylmuramic acid 6-phosphate etherase	murQ
1.72428	0.112649	3.30415			P39099	Periplasmic pH-dependent serine endoprotease DegQ	degQ
1.72724	0.0589023	3.31094			P0A9M0	Lon protease	lon
1.74602	1.11725	3.35433			P0A6S7	Glycerol-3-phosphate dehydrogenase [NAD(P)+]	gpsA
1.74825	0.418299	3.35952			P08957	Type I restriction enzyme EcoKI M protein	hsdM
1.7913	0.990827	3.46128			P46853	Uncharacterized oxidoreductase YhhX	yhhX
2.02224	0.869509	4.06214			P52062	Oxygen-independent coproporphyrinogen-III oxidase-like protein YggW	yggW
2.21531	1.39862	4.64382			P32176	Formate dehydrogenase-O major subunit	fdoG

## Sheet: ∆spy_L32P
log difference (delta-wt)	log(p-value)	fold change	significant	down/up	Majority protein IDs	Protein names	Gene names	Cellular localization
3.16452	3.43045	8.96635	+	up	P0A988	DNA polymerase III subunit beta	dnaN	A
2.10975	1.95116	4.31615	+	up	P0AAI5	3-oxoacyl-[acyl-carrier-protein] synthase 2	fabF	F1
1.61951	1.58811	3.0727	+	up	P04805	Glutamate--tRNA ligase	gltX	A
1.02814	1.64664	2.03939	+	up	P0A9P0	Dihydrolipoyl dehydrogenase	lpdA	F1
-1.2543	1.52644	2.38552	+	down	P0A746	Peptide methionine sulfoxide reductase MsrB	msrB	A
-4.88878	2.69504	29.6258	+	down	P06996	Outer membrane protein C	ompC	H
-1.06327	1.8732	2.08966	+	down	P0A917	Outer membrane protein X	ompX	H
4.00958	8.0862	16.1066	+	up	P14175	Glycine betaine/L-proline transport ATP-binding protein ProV	proV	A
2.64902	2.72775	6.27241	+	up	P0AGL7	Ribosomal RNA small subunit methyltransferase E	rsmE	A,F1
5.19839	5.44661	36.7174	+	up	P07014	Succinate dehydrogenase iron-sulfur subunit	sdhB	A,F1
5.02107	3.28726	32.4707	+	up	P0AG99	Protein-export membrane protein SecG	secG	B
-11.027	2.93006	2086.71	+	down	P77754	Spheroplast protein Y	spy	G
-6.29805	7.25653	78.6867	+	down	P77667	Protein SufA	sufA	A,F1
-4.18646	5.03094	18.2075	+	down	P76194	Cysteine desulfuration protein SufE	sufE	F1
3.63677	5.44991	12.4388	+	up	P23331	Thymidine kinase	tdk	A
4.48339	2.463	22.3684	+	up	P0A9U3	Uncharacterized ABC transporter ATP-binding protein YbiT	ybiT	A,F1
4.83523	4.85899	28.5463	+	up	P0ADK8	Uncharacterized protein YibL	yibL	A
-1.97808	0.890884	3.93969			P0AFJ5	Phosphate regulon transcriptional regulatory protein PhoB	phoB
-1.75413	0.220367	3.37323			P0AAV6	Uncharacterized protein YbgS	ybgS
-1.56556	1.18115	2.95991			P0AFZ1	Protein SseB	sseB
-1.35653	0.414289	2.56068			P0AB55	Protein YciI	yciI
-1.28291	0.252293	2.4333			P0AET2	Acid stress chaperone HdeB	hdeB
-1.27947	0.381564	2.4275			P04079	GMP synthase [glutamine-hydrolyzing]	guaA
-1.27924	0.355327	2.42711			P0A8N7	Elongation factor P--(R)-beta-lysine ligase	epmA
-1.17295	0.632399	2.25471			P11880	UDP-N-acetylmuramoyl-tripeptide--D-alanyl-D-alanine ligase	murF
-1.15245	0.381415	2.22291			P17952	UDP-N-acetylmuramate--L-alanine ligase	murC
-1.1445	1.00146	2.2107			P0C0V0	Periplasmic serine endoprotease DegP	degP
-1.13076	0.378377	2.18974			P0AGD1	Superoxide dismutase [Cu-Zn]	sodC
-1.10597	0.912788	2.15243			P40191	Pyridoxine kinase	pdxK
-1.08046	0.572821	2.1147			P00805	L-asparaginase 2	ansB
-1.07168	1.0642	2.10188			P0AB46	Uncharacterized protein YmgD	ymgD
-1.04924	0.983059	2.06944			P0A9L5	Peptidyl-prolyl cis-trans isomerase C	ppiC
-1.03376	0.955772	2.04735			P75849	Uncharacterized protein YcbL	ycbL
-0.990793	0.569536	1.98728			P0ADS6	Uncharacterized protein YggE	yggE
-0.988949	0.410144	1.98474			P36560	Acid shock protein	asr
-0.978746	0.554425	1.97075			P31455	Uncharacterized protein YidR	yidR
-0.974012	0.715475	1.9643			P0A6L9	Co-chaperone protein HscB	hscB
-0.972771	1.23458	1.96261			P0A6C1	Endonuclease 4	nfo
-0.941608	0.469073	1.92067			P0ABF6	Cytidine deaminase	cdd
-0.926416	0.127441	1.90055			P0A749	UDP-N-acetylglucosamine 1-carboxyvinyltransferase	murA
-0.922459	1.46987	1.89534			P0AA97	Uncharacterized protein YaeQ	yaeQ
-0.918129	0.350469	1.88966			P76014	PTS-dependent dihydroxyacetone kinase, ADP-binding subunit DhaL	dhaL
-0.912388	0.907823	1.88216			P0A6K6	Phosphopentomutase	deoB
-0.853132	0.287357	1.80642			P0AET8	7-alpha-hydroxysteroid dehydrogenase	hdhA
-0.849922	0.260538	1.8024			P0ADM8	Uncharacterized protein YieE	yieE
-0.84594	1.17393	1.79744			P0AD59	Inhibitor of vertebrate lysozyme	ivy
-0.816826	0.334911	1.76153			P0A9K7	Phosphate-specific transport system accessory protein PhoU	phoU
-0.814861	0.513459	1.75913			P0A8C1	UPF0145 protein YbjQ	ybjQ
-0.810135	1.02692	1.75338			Q46845	Disulfide-bond oxidoreductase YghU	yghU
-0.810079	0.718362	1.75331			P33363	Periplasmic beta-glucosidase	bglX
-0.796088	0.0623166	1.73639			P09169	Protease 7	ompT
-0.793114	0.328164	1.73281			P09158	Polyamine aminopropyltransferase	speE
-0.780183	0.569871	1.71735			P05793	Ketol-acid reductoisomerase	ilvC
-0.769625	0.6459	1.70483			Q46856	Alcohol dehydrogenase YqhD	yqhD
-0.761907	0.489329	1.69573			P0C058	Small heat shock protein IbpB	ibpB
-0.756157	0.450026	1.68899			P0ACA1	Uncharacterized GST-like protein YibF	yibF
-0.755299	0.00575514	1.68798			P0A9T4	Protein tas	tas
-0.741949	0.332105	1.67243			P0ADB1	Osmotically-inducible lipoprotein E	osmE
-0.736925	1.6272	1.66662			P13857	Ribosomal-protein-serine acetyltransferase	rimL
-0.731277	0.406818	1.66011			P64534	Nickel/cobalt homeostasis protein RcnB	rcnB
-0.730793	0.724762	1.65955			P0AEW9	1-phosphofructokinase	fruK
-0.717943	1.19872	1.64484			P76491	5-deoxynucleotidase YfbR	yfbR
-0.714243	0.0842911	1.64062			P0AG48	50S ribosomal protein L21	rplU
-0.712532	1.94832	1.63868			P63020	Fe/S biogenesis protein NfuA	nfuA
-0.709383	0.0934687	1.6351			P0ABP8	Purine nucleoside phosphorylase DeoD-type	deoD
-0.704273	0.609912	1.62932			P0ABD8	Biotin carboxyl carrier protein of acetyl-CoA carboxylase	accB
-0.693361	0.114119	1.61705			P0A6T9	Glycine cleavage system H protein	gcvH
-0.688953	0.200735	1.61211			P61316	Outer-membrane lipoprotein carrier protein	lolA
-0.683926	0.258832	1.60651			P13024	Protein FdhE	fdhE
-0.67355	0.995055	1.59499			P0A761	Putative N-acetylmannosamine-6-phosphate 2-epimerase	nanE
-0.673422	0.463497	1.59485			P0A9W9	Protein YrdA	yrdA
-0.669703	0.653328	1.59075			P0AD24	UPF0352 protein YejL	yejL
-0.667627	0.669232	1.58846			P0A6N4	Elongation factor P	efp
-0.664967	0.30279	1.58553			P42599	Uncharacterized oxidoreductase YgjR	ygjR
-0.66395	0.0325199	1.58441			P06968	Deoxyuridine 5-triphosphate nucleotidohydrolase	dut
-0.662542	0.0782872	1.58287			P0A6F3	Glycerol kinase	glpK
-0.652576	1.33163	1.57197			P0A780	N utilization substance protein B	nusB
-0.651245	0.73049	1.57052			P45578	S-ribosylhomocysteine lyase	luxS
-0.643497	0.894547	1.56211			P33218	Inner membrane protein YebE	yebE
-0.634752	0.666655	1.55267			P13001	Pimeloyl-[acyl-carrier protein] methyl ester esterase	bioH
-0.631443	0.0459595	1.54911			P0AFX4	Regulator of sigma D	rsd
-0.629945	0.789547	1.54751			P0AB35	Uncharacterized protein YcfJ	ycfJ
-0.612978	0.135467	1.52941			P31130	Uncharacterized protein YdeI	ydeI
-0.605766	1.03446	1.52179			P30011	Nicotinate-nucleotide pyrophosphorylase [carboxylating]	nadC
-0.604801	0.127536	1.52077			P0AEB2	D-alanyl-D-alanine carboxypeptidase DacA	dacA
-0.597679	0.491642	1.51328			P22939	Farnesyl diphosphate synthase	ispA
-0.596375	0.299196	1.51191			P32680	Uncharacterized protein YjaG	yjaG
-0.59481	0.0832636	1.51027			P60785	Elongation factor 4	lepA
-0.594151	0.506446	1.50958			P0AFP6	Putative GTP cyclohydrolase 1 type 2	ybgI
-0.592924	0.551609	1.5083			P0A8Z0	Acyl-CoA thioester hydrolase YciA	yciA
-0.592218	0.100556	1.50756			P08997	Malate synthase A	aceB
-0.585117	0.182935	1.50016			P0ADE6	Uncharacterized protein YgaU	ygaU
-0.580862	1.98575	1.49574			P25437	S-(hydroxymethyl)glutathione dehydrogenase	frmA
-0.578947	0.353686	1.49376			P32157	Protein YiiM	yiiM
-0.564415	1.3264	1.47879			P23893	Glutamate-1-semialdehyde 2,1-aminomutase	hemL
-0.563763	0.319781	1.47812			P31658	Molecular chaperone Hsp31 and glyoxalase 3	hchA
-0.550579	0.225681	1.46467			P0ADI7	Isochorismatase family protein YecD	yecD
-0.550451	0.543021	1.46454			P46852	Quercetin 2,3-dioxygenase	yhhW
-0.547302	0.09622	1.46135			P31677	Alpha,alpha-trehalose-phosphate synthase [UDP-forming]	otsA
-0.546255	0.367815	1.46029			P09163	Uncharacterized N-acetyltransferase YjaB	yjaB
-0.544768	0.829093	1.45879			P76561	Esterase YpfH	ypfH
-0.543053	1.49725	1.45705			P76015	PTS-dependent dihydroxyacetone kinase, dihydroxyacetone-binding subunit DhaK	dhaK
-0.539083	0.699845	1.45305			P0AGL2	Putative reactive intermediate deaminase TdcF	tdcF
-0.538719	0.314461	1.45268			P25894	Metalloprotease LoiP	loiP
-0.533821	0.172557	1.44776			P0A953	3-oxoacyl-[acyl-carrier-protein] synthase 1	fabB
-0.530571	0.336455	1.4445			P04693	Aromatic-amino-acid aminotransferase	tyrB
-0.527231	0.404242	1.44116			P18843	NH(3)-dependent NAD(+) synthetase	nadE
-0.526941	0.0122646	1.44087			P61887	Glucose-1-phosphate thymidylyltransferase 2	rmlA2
-0.525244	0.739435	1.43918			P0C8J8	D-tagatose-1,6-bisphosphate aldolase subunit GatZ	gatZ
-0.524311	0.523091	1.43825			P0AD49	Ribosome-associated inhibitor A	raiA
-0.520121	0.660978	1.43408			P0A8K5	UPF0253 protein YaeP	yaeP
-0.519764	0.883077	1.43372			P62707	2,3-bisphosphoglycerate-dependent phosphoglycerate mutase	gpmA
-0.514465	0.146203	1.42846			P23857	Thiosulfate sulfurtransferase PspE	pspE
-0.505474	0.322406	1.41959			P75949	Beta-hexosaminidase	nagZ
-0.502163	0.557798	1.41634			P0A993	Fructose-1,6-bisphosphatase class 1	fbp
-0.498472	0.724599	1.41272			P0C0K3	Protein RdoA	rdoA
-0.497587	0.289972	1.41185			P12994	UPF0098 protein YbhB	ybhB
-0.491886	0.255043	1.40628			P0AEW4	3,5-cyclic adenosine monophosphate phosphodiesterase CpdA	cpdA
-0.491039	0.130718	1.40546			P0ADV7	Probable phospholipid-binding protein MlaC	mlaC
-0.487288	0.0959534	1.40181			P36680	Cell division protein ZapD	zapD
-0.483419	0.882402	1.39805			P0A7G6	Protein RecA	recA
-0.483307	0.119	1.39794			P76113	NADPH-dependent curcumin reductase	curA
-0.480354	0.386324	1.39509			P0A8Y5	Sugar phosphatase YidA	yidA
-0.478102	0.343491	1.39291			P0AF28	Nitrate/nitrite response regulator protein NarL	narL
-0.477655	0.252667	1.39248			P0AF90	Regulator of ribonuclease activity B	rraB
-0.476737	0.477937	1.39159			P23908	Acetylornithine deacetylase	argE
-0.473907	1.20927	1.38887			P0A8A2	Probable transcriptional regulatory protein YeeN	yeeN
-0.472733	0.248445	1.38774			P0A6L2	4-hydroxy-tetrahydrodipicolinate synthase	dapA
-0.47143	0.506964	1.38648			P0DMC7	Transcriptional regulatory protein RcsB	rcsB
-0.469887	0.153762	1.385			P0A799	Phosphoglycerate kinase	pgk
-0.469164	0.653615	1.38431			P00926	D-serine dehydratase	dsdA
-0.467739	0.372165	1.38294			P33136	Glucans biosynthesis protein G	mdoG
-0.463844	0.217406	1.37921			P27248	Aminomethyltransferase	gcvT
-0.463322	0.478872	1.37871			P0A9M2	Hypoxanthine phosphoribosyltransferase	hpt
-0.461777	0.159735	1.37724			P52007	Protein YecM	yecM
-0.457018	1.16415	1.3727			P0AE63	Cation transport regulator ChaB	chaB
-0.454718	0.611517	1.37051			P77735	Uncharacterized oxidoreductase YajO	yajO
-0.452814	0.731554	1.36871			P0A7G2	Ribosome-binding factor A	rbfA
-0.443209	0.361001	1.35962			P0A6F9	10 kDa chaperonin	groS
-0.44286	0.407833	1.3593			P05707	Sorbitol-6-phosphate 2-dehydrogenase	srlD
-0.441933	1.2065	1.35842			P06999	ATP-dependent 6-phosphofructokinase isozyme 2	pfkB
-0.435953	0.533083	1.3528			P21369	Pyrazinamidase/nicotinamidase	pncA
-0.430199	0.245427	1.34742			P69853	Tat proofreading chaperone DmsD	dmsD
-0.428381	0.0577503	1.34572			P0A6T1	Glucose-6-phosphate isomerase	pgi
-0.427715	0.488608	1.3451			P39315	Quinone oxidoreductase 2	qorB
-0.426926	1.01859	1.34437			P20605	Probable adenosine monophosphate-protein transferase fic	fic
-0.426769	0.256263	1.34422			P39298	Esterase YjfP	yjfP
-0.420723	0.209365	1.3386			P27550	Acetyl-coenzyme A synthetase	acs
-0.418642	0.13305	1.33667			P0ADA1	Acyl-CoA thioesterase I	tesA
-0.41724	0.81265	1.33537			P46859	Thermoresistant gluconokinase	gntK
-0.414885	0.225182	1.33319			P0A9C3	Aldose 1-epimerase	galM
-0.410105	0.249109	1.32878			P05852	tRNA N6-adenosine threonylcarbamoyltransferase	tsaD
-0.404158	0.0907501	1.32332			P62768	UPF0325 protein YaeH	yaeH
-0.399393	0.540573	1.31895			P15028	Fe(3+) dicitrate-binding periplasmic protein	fecB
-0.399055	0.00190685	1.31864			P39099	Periplasmic pH-dependent serine endoprotease DegQ	degQ
-0.396179	0.557245	1.31602			P37773	UDP-N-acetylmuramate--L-alanyl-gamma-D-glutamyl-meso-2,6-diaminoheptandioate ligase	mpl
-0.395479	0.879619	1.31538			P0AGB0	Phosphoserine phosphatase	serB
-0.393234	0.0076957	1.31333			P75691	Aldehyde reductase YahK	yahK
-0.387848	0.131873	1.30844			P31057	3-methyl-2-oxobutanoate hydroxymethyltransferase	panB
-0.384426	0.941874	1.30534			P0AC81	Lactoylglutathione lyase	gloA
-0.381546	0.184527	1.30274			P32173	Molybdenum cofactor guanylyltransferase	mobA
-0.37928	0.676969	1.30069			P51981	L-Ala-D/L-Glu epimerase	ycjG
-0.377207	0.166333	1.29882			P68206	UPF0337 protein YjbJ	yjbJ
-0.373823	0.116056	1.29578			P22634	Glutamate racemase	murI
-0.370741	0.190451	1.29302			Q46871	NADPH-dependent ferric-chelate reductase	yqjH
-0.370449	0.047309	1.29276			P02925	D-ribose-binding periplasmic protein	rbsB
-0.368092	0.00406007	1.29064			P39342	Uncharacterized protein YjgR	yjgR
-0.36798	0.0890355	1.29054			P69820	Ascorbate-specific phosphotransferase enzyme IIA component	ulaC
-0.366758	0.587899	1.28945			P16095	L-serine dehydratase 1	sdaA
-0.366537	0.102946	1.28925			P69506	Iron-sulfur cluster repair protein YtfE	ytfE
-0.362635	0.356239	1.28577			P0C0L2	Peroxiredoxin OsmC	osmC
-0.360878	0.553263	1.28421			P0CE48;P0CE47	Elongation factor Tu 2;Elongation factor Tu 1	tufB;tufA
-0.359928	0.336588	1.28336			P0A862	Thiol peroxidase	tpx
-0.358257	0.226031	1.28188			P03817	Protein MioC	mioC
-0.357813	0.906707	1.28148			P0A8E7	UPF0234 protein YajQ	yajQ
-0.35453	0.681655	1.27857			P0ADS2	Cell division protein ZapA	zapA
-0.352216	0.67698	1.27652			P0AEI6	Phosphatase NudJ	nudJ
-0.351383	1.01501	1.27578			P23869	Peptidyl-prolyl cis-trans isomerase B	ppiB
-0.349667	0.171535	1.27427			P0A6Z1	Chaperone protein HscA	hscA
-0.347273	0.635313	1.27215			P33913	Uncharacterized protein YejA	yejA
-0.340679	0.440865	1.26635			P0A870	Transaldolase B	talB
-0.339588	0.501721	1.2654			P07650	Thymidine phosphorylase	deoA
-0.338427	0.469064	1.26438			P64483	Uncharacterized protein YeaK	yeaK
-0.337029	0.346355	1.26315			P0AB77	2-amino-3-ketobutyrate coenzyme A ligase	kbl
-0.334553	0.0114551	1.26099			P0A717	Ribose-phosphate pyrophosphokinase	prs
-0.333799	0.648372	1.26033			P51024	Uncharacterized protein YaiL	yaiL
-0.331329	1.09873	1.25817			P00448	Superoxide dismutase [Mn]	sodA
-0.330055	0.26749	1.25706			P28861	Ferredoxin--NADP reductase	fpr
-0.329067	0.254365	1.2562			P26646	Probable acrylyl-CoA reductase AcuI	acuI
-0.328707	0.68236	1.25589			P68688	Glutaredoxin-1	grxA
-0.326756	0.890276	1.25419			P0A6L0	Deoxyribose-phosphate aldolase	deoC
-0.326584	0.569534	1.25404			P62615	4-diphosphocytidyl-2-C-methyl-D-erythritol kinase	ispE
-0.325621	0.233893	1.2532			P10908	Glycerophosphoryl diester phosphodiesterase	ugpQ
-0.322975	0.104101	1.25091			P0A8C4	UPF0149 protein YgfB	ygfB
-0.3188	0.367501	1.24729			P0AFQ7	Uncharacterized deoxyribonuclease YcfH	ycfH
-0.318642	0.158156	1.24716			P36553	Oxygen-dependent coproporphyrinogen-III oxidase	hemF
-0.314011	0.0561803	1.24316			P60546	Guanylate kinase	gmk
-0.311411	0.0750277	1.24092			P0AGG0	Thiamine-monophosphate kinase	thiL
-0.309582	0.533388	1.23935			P0A7Z0	Ribose-5-phosphate isomerase A	rpiA
-0.307781	0.439312	1.2378			P0AB28	Uncharacterized protein YceD	yceD
-0.304823	0.227156	1.23527			P26648	Cell division protein FtsP	ftsP
-0.303467	0.0199817	1.23411			P75745	Uncharacterized protein YbgK	ybgK
-0.301487	0.396138	1.23241			P0A884	Thymidylate synthase	thyA
-0.299648	0.0545292	1.23084			P39831	NADP-dependent 3-hydroxy acid dehydrogenase YdfG	ydfG
-0.293108	0.0140354	1.22528			P0A744	Peptide methionine sulfoxide reductase MsrA	msrA
-0.292152	0.536234	1.22447			P0A910	Outer membrane protein A	ompA
-0.29113	0.187868	1.2236			P0AEX9	Maltose-binding periplasmic protein	malE
-0.284208	1.1909	1.21774			P0AAC0	Universal stress protein E	uspE
-0.283752	0.219076	1.21736			P77756	7-cyano-7-deazaguanine synthase	queC
-0.278934	0.758698	1.2133			P25536	Maf-like protein YhdE	yhdE
-0.276058	1.03675	1.21088			P0A6D7	Shikimate kinase 1	aroK
-0.274216	0.573371	1.20934			P0ADE8	tRNA-modifying protein YgfZ	ygfZ
-0.273886	0.642308	1.20906			P0A9J6	Ribokinase	rbsK
-0.273508	0.680955	1.20874			P37689	2,3-bisphosphoglycerate-independent phosphoglycerate mutase	gpmI
-0.272163	0.933064	1.20762			P04951	3-deoxy-manno-octulosonate cytidylyltransferase	kdsB
-0.271597	0.00678215	1.20714			P0A6M4	D-aminoacyl-tRNA deacylase	dtd
-0.269333	0.509528	1.20525			P0AAT9	Uncharacterized protein YbeL	ybeL
-0.267265	0.45212	1.20352			P0AA25	Thioredoxin-1	trxA
-0.264542	0.290561	1.20125			P24203	Uncharacterized GTP-binding protein YjiA	yjiA
-0.263281	0.370087	1.20021			P24215	Mannonate dehydratase	uxuA
-0.263165	0.483849	1.20011			P0ACX3	Putative monooxygenase YdhR	ydhR
-0.262665	0.465479	1.19969			P08373	UDP-N-acetylenolpyruvoylglucosamine reductase	murB
-0.257737	0.316023	1.1956			P08244	Orotidine 5-phosphate decarboxylase	pyrF
-0.257013	0.363163	1.195			P0AD05	Uncharacterized protein YecA	yecA
-0.256222	0.0247441	1.19435			P0A8X2	Protein YceI	yceI
-0.255316	0.44154	1.1936			P30863	2,5-diketo-D-gluconic acid reductase B	dkgB
-0.253078	0.283758	1.19175			P0A729	Maf-like protein YceF	yceF
-0.248329	0.21042	1.18783			P27298	Oligopeptidase A	prlC
-0.248035	1.74916	1.18759			P0A805	Ribosome-recycling factor	frr
-0.247081	0.639645	1.1868			P0A9C9	Fructose-1,6-bisphosphatase 1 class 2	glpX
-0.247066	0.189973	1.18679			P0AC13	Dihydropteroate synthase	folP
-0.24699	0.488278	1.18673			P52697	6-phosphogluconolactonase	pgl
-0.246719	0.0287074	1.18651			P76002	Inhibitor of g-type lysozyme	pliG
-0.246346	0.164939	1.1862			P00509	Aspartate aminotransferase	aspC
-0.245895	0.0191854	1.18583			P0AAP3	Transcriptional repressor FrmR	frmR
-0.245657	0.50137	1.18563			P23827	Ecotin	eco
-0.244835	0.561752	1.18496			P17993	Ubiquinone biosynthesis O-methyltransferase	ubiG
-0.244503	0.592054	1.18468			P29217	UPF0502 protein YceH	yceH
-0.243998	0.267521	1.18427			P38489	Oxygen-insensitive NAD(P)H nitroreductase	nfsB
-0.238483	0.179426	1.17975			P0AB71	Fructose-bisphosphate aldolase class 2	fbaA
-0.23774	0.207036	1.17914			P0A9S3	Galactitol-1-phosphate 5-dehydrogenase	gatD
-0.236599	0.162735	1.17821			P0A867	Transaldolase A	talA
-0.236362	0.248364	1.17802			P36649	Blue copper oxidase CueO	cueO
-0.232883	0.311398	1.17518			P0A7D7	Phosphoribosylaminoimidazole-succinocarboxamide synthase	purC
-0.232157	0.143842	1.17459			P14900	UDP-N-acetylmuramoylalanine--D-glutamate ligase	murD
-0.231525	0.412823	1.17408			P0AAZ7	UPF0434 protein YcaR	ycaR
-0.229528	0.157101	1.17245			P33012	DNA gyrase inhibitor	sbmC
-0.229313	0.132219	1.17228			P0A6P9	Enolase	eno
-0.228773	0.141819	1.17184			P0ADX7	Uncharacterized protein YhhA	yhhA
-0.226717	0.453942	1.17017			P75960	NAD-dependent protein deacylase	cobB
-0.226362	0.31488	1.16988			P0A9T8	Uncharacterized ABC transporter ATP-binding protein YbbA	ybbA
-0.225611	0.353156	1.16927			P0ADP9	Protein YihD	yihD
-0.225182	0.0646299	1.16892			P28304	Quinone oxidoreductase 1	qorA
-0.223841	0.102025	1.16784			P17115	Arabinose 5-phosphate isomerase GutQ	gutQ
-0.223518	0.442571	1.16758			P30749	Molybdopterin synthase catalytic subunit	moaE
-0.222013	0.0160399	1.16636			P07102	Periplasmic AppA protein;Phosphoanhydride phosphohydrolase;4-phytase	appA
-0.219374	0.366792	1.16423			P09147	UDP-glucose 4-epimerase	galE
-0.215168	0.100753	1.16084			P76341	5-hydroxyisourate hydrolase	hiuH
-0.214591	0.00111271	1.16037			P31133	Putrescine-binding periplasmic protein	potF
-0.211468	0.715465	1.15787			P0ABQ4	Dihydrofolate reductase	folA
-0.207247	0.190683	1.15448			P0A8W5	UPF0301 protein YqgE	yqgE
-0.203333	0.221075	1.15136			P0ACD4	Iron-sulfur cluster assembly scaffold protein IscU	iscU
-0.202852	0.541078	1.15097			P25738	Acidic protein MsyB	msyB
-0.202789	0.132961	1.15092			P45523	FKBP-type peptidyl-prolyl cis-trans isomerase FkpA	fkpA
-0.201292	0.0185453	1.14973			P09372	Protein GrpE	grpE
-0.200308	0.0952999	1.14894			P31663	Pantothenate synthetase	panC
-0.200214	0.0480605	1.14887			P37747	UDP-galactopyranose mutase	glf
-0.200178	0.486659	1.14884			P0AE28	Protein AroM	aroM
-0.196257	0.247105	1.14572			P67095	Phosphodiesterase YfcE	yfcE
-0.194231	0.225019	1.14411			P0AC33	Fumarate hydratase class I, aerobic	fumA
-0.193869	0.237534	1.14383			P00909	Tryptophan biosynthesis protein TrpCF;Indole-3-glycerol phosphate synthase;N-(5-phospho-ribosyl)anthranilate isomerase	trpC
-0.193481	0.0998096	1.14352			P61889	Malate dehydrogenase	mdh
-0.193224	0.0591836	1.14332			P19926	Glucose-1-phosphatase	agp
-0.19276	0.11261	1.14295			P0A8N5	Lysine--tRNA ligase, heat inducible	lysU
-0.192026	0.426769	1.14237			P08192	Bifunctional protein FolC;Folylpolyglutamate synthase;Dihydrofolate synthase	folC
-0.186779	0.415894	1.13822			P75874	Uncharacterized protein YccU	yccU
-0.186331	0.0521844	1.13787			P0A6E1	Shikimate kinase 2	aroL
-0.184406	0.0806038	1.13635			P67080	UPF0001 protein YggS	yggS
-0.183249	0.3892	1.13544			P0AGE9	Succinyl-CoA ligase [ADP-forming] subunit alpha	sucD
-0.181025	0.206499	1.13369			P0A9P4	Thioredoxin reductase	trxB
-0.180965	0.425412	1.13364			P08839	Phosphoenolpyruvate-protein phosphotransferase	ptsI
-0.179861	0.486761	1.13277			P0C8J6	D-tagatose-1,6-bisphosphate aldolase subunit GatY	gatY
-0.179848	0.0399942	1.13276			P12758	Uridine phosphorylase	udp
-0.179415	0.105589	1.13242			P0ACA3	Stringent starvation protein A	sspA
-0.179247	0.193207	1.13229			P0A6J8	D-alanine--D-alanine ligase A	ddlA
-0.178354	0.13369	1.13159			P28904	Trehalose-6-phosphate hydrolase	treC
-0.177698	0.517193	1.13108			P0A734	Cell division topological specificity factor	minE
-0.176674	0.623863	1.13028			P0AGD3	Superoxide dismutase [Fe]	sodB
-0.176079	0.0923773	1.12981			P0A6M8	Elongation factor G	fusA
-0.174725	0.822732	1.12875			P39337	Uncharacterized N-acetyltransferase YjgM	yjgM
-0.171106	0.205766	1.12592			P41407	FMN-dependent NADH-azoreductase	azoR
-0.169918	0.166599	1.12499			P69228	Transcriptional regulatory protein BaeR	baeR
-0.169622	0.480643	1.12476			P00946	Mannose-6-phosphate isomerase	manA
-0.168753	0.656065	1.12409			P77499	Probable ATP-dependent transporter SufC	sufC
-0.168598	0.0431964	1.12397			P32695	tRNA-dihydrouridine synthase A	dusA
-0.166698	0.0579519	1.12249			P30860	ABC transporter arginine-binding protein 1	artJ
-0.166677	0.155734	1.12247			P0ADA3	Murein hydrolase activator NlpD	nlpD
-0.165462	0.328961	1.12153			P69503	Adenine phosphoribosyltransferase	apt
-0.164621	0.315463	1.12087			Q47622	Peptide transport periplasmic protein SapA	sapA
-0.163589	0.63506	1.12007			Q46857	2,5-diketo-D-gluconic acid reductase A	dkgA
-0.160849	0.0109319	1.11794			P0A877	Tryptophan synthase alpha chain	trpA
-0.15941	0.195275	1.11683			P12295	Uracil-DNA glycosylase	ung
-0.159185	0.0442929	1.11666			P0C0L9	Protein IscX	iscX
-0.157864	0.239686	1.11563			P60664	Imidazole glycerol phosphate synthase subunit HisF	hisF
-0.157408	0.412018	1.11528			P23836	Transcriptional regulatory protein PhoP	phoP
-0.154501	0.100206	1.11304			P40874	N-methyl-L-tryptophan oxidase	solA
-0.154072	0.377446	1.11271			P0AEG6	Thiol:disulfide interchange protein DsbC	dsbC
-0.152977	0.121935	1.11186			P0AES6	DNA gyrase subunit B	gyrB
-0.152697	0.409006	1.11165			P76329	Putative mannosyl-3-phosphoglycerate phosphatase	yedP
-0.152435	0.213402	1.11144			P0ACR4	Uncharacterized HTH-type transcriptional regulator YeiE	yeiE
-0.152361	0.474279	1.11139			P77712	Long-chain acyl-CoA thioesterase FadM	fadM
-0.150085	0.0486841	1.10964			P0A6V8	Glucokinase	glk
-0.14916	0.412408	1.10892			P45470	Protein YhbO	yhbO
-0.14896	0.0493104	1.10877			P39173	Putative glucose-6-phosphate 1-epimerase	yeaD
-0.147644	0.00950277	1.10776			P08178	Phosphoribosylformylglycinamidine cyclo-ligase	purM
-0.146009	0.259831	1.1065			P0AA16	Transcriptional regulatory protein OmpR	ompR
-0.144993	0.195683	1.10573			P04825	Aminopeptidase N	pepN
-0.144146	0.159821	1.10508			P0AF50	Uncharacterized protein YjbR	yjbR
-0.143399	0.102552	1.1045			P19624	4-hydroxythreonine-4-phosphate dehydrogenase	pdxA
-0.141556	0.257376	1.10309			P0AC59	Glutaredoxin-2	grxB
-0.139057	0.159153	1.10119			P69783	Glucose-specific phosphotransferase enzyme IIA component	crr
-0.138699	0.339786	1.10091			P00963	Aspartate--ammonia ligase	asnA
-0.138676	0.0871055	1.10089			P62620	4-hydroxy-3-methylbut-2-en-1-yl diphosphate synthase (flavodoxin)	ispG
-0.138298	0.478713	1.10061			P06983	Porphobilinogen deaminase	hemC
-0.137846	0.232154	1.10026			P0ABU5	Enhancing lycopene biosynthesis protein 2	elbB
-0.136755	0.388262	1.09943			P0A6T3	Galactokinase	galK
-0.135754	0.69489	1.09867			P0AEP3	UTP--glucose-1-phosphate uridylyltransferase	galU
-0.134058	0.0320857	1.09738			P0ACE3	Hemolysin expression-modulating protein Hha	hha
-0.130083	0.236159	1.09436			P0A9G6	Isocitrate lyase	aceA
-0.129992	0.0623098	1.09429			P0A8D0	Transcriptional repressor NrdR	nrdR
-0.128271	0.0038265	1.09298			P0A9Q9	Aspartate-semialdehyde dehydrogenase	asd
-0.126888	0.0209861	1.09194			P75694	Uncharacterized protein YahO	yahO
-0.12537	0.560076	1.09079			P61949	Flavodoxin-1	fldA
-0.124134	0.0175524	1.08985			P0ACW6	Uncharacterized protein YdcH	ydcH
-0.123682	0.727961	1.08951			P0ADN2	UPF0438 protein YifE	yifE
-0.12331	0.175283	1.08923			P0A955	KHG/KDPG aldolase;4-hydroxy-2-oxoglutarate aldolase;2-dehydro-3-deoxy-phosphogluconate aldolase	eda
-0.119738	0.349211	1.08654			P0A6K3	Peptide deformylase	def
-0.117695	0.00418998	1.085			P0A9X4	Rod shape-determining protein MreB	mreB
-0.114683	0.0462114	1.08274			P77552	Uncharacterized protein YdhQ	ydhQ
-0.110485	0.156856	1.07959			P29680	Uroporphyrinogen decarboxylase	hemE
-0.109819	0.0867632	1.07909			P37744	Glucose-1-phosphate thymidylyltransferase 1	rmlA1
-0.109644	0.240611	1.07896			P0ADV1	Lipopolysaccharide export system protein LptA	lptA
-0.108965	0.133885	1.07845			P0A8Y3	Alpha-D-glucose-1-phosphate phosphatase YihX	yihX
-0.108608	0.418314	1.07819			P27848	Pyridoxal phosphate phosphatase YigL	yigL
-0.108408	0.381149	1.07804			P0A6I0	Cytidylate kinase	cmk
-0.108274	0.0716361	1.07794			P0A7C6	Peptidase E	pepE
-0.108213	0.0227161	1.07789			Q46829	6-phospho-beta-glucosidase BglA	bglA
-0.105026	0.134541	1.07551			P0ABK5	Cysteine synthase A	cysK
-0.104872	0.0641603	1.0754			P0A7E5	CTP synthase	pyrG
-0.104405	0.331259	1.07505			P45424	Uncharacterized protein YhcH	yhcH
-0.103804	0.0750333	1.0746			P0A8G6	NAD(P)H dehydrogenase (quinone)	wrbA
-0.103151	0.274556	1.07412			P31802	Nitrate/nitrite response regulator protein NarP	narP
-0.100452	0.0667441	1.07211			P09394	Glycerophosphoryl diester phosphodiesterase	glpQ
-0.0954666	0.203807	1.06841			P39160	D-mannonate oxidoreductase	uxuB
-0.0947685	0.497778	1.06789			P0AEC3	Aerobic respiration control sensor protein ArcB	arcB
-0.0899429	0.212065	1.06433			P63417	Uncharacterized N-acetyltransferase YhbS	yhbS
-0.0895519	0.058344	1.06404			P45955	Uncharacterized protein YbgF	ybgF
-0.0892944	0.471079	1.06385			P13016	1,6-anhydro-N-acetylmuramyl-L-alanine amidase AmpD	ampD
-0.0887947	0.0247378	1.06348			P31825	tRNA1(Val) (adenine(37)-N6)-methyltransferase	yfiC
-0.0884037	0.369373	1.06319			P27828	UDP-N-acetylglucosamine 2-epimerase	wecB
-0.0869341	0.122973	1.06211			P0AF12	5-methylthioadenosine/S-adenosylhomocysteine nucleosidase	mtnN
-0.0857162	0.142585	1.06121			P23847	Periplasmic dipeptide transport protein	dppA
-0.0848503	0.209849	1.06058			P05020	Dihydroorotase	pyrC
-0.0840397	0.250569	1.05998			P0A800	DNA-directed RNA polymerase subunit omega	rpoZ
-0.0838165	0.269816	1.05982			P0AE85	Periplasmic protein CpxP	cpxP
-0.0836468	0.0905156	1.05969			P37902	Glutamate/aspartate periplasmic-binding protein	gltI
-0.082386	0.0521068	1.05877			P0A858	Triosephosphate isomerase	tpiA
-0.0787086	0.50418	1.05607			P0A9K9	FKBP-type peptidyl-prolyl cis-trans isomerase SlyD	slyD
-0.0783253	0.149886	1.05579			P0A8J4	UPF0250 protein YbeD	ybeD
-0.0773945	0.139666	1.05511			P64455	Uncharacterized protein YdcY	ydcY
-0.0751572	0.0215377	1.05348			P56580	Glucitol/sorbitol-specific phosphotransferase enzyme IIB component	srlE
-0.0743504	0.34971	1.05289			P0A6Y5	33 kDa chaperonin	hslO
-0.073103	0.0233602	1.05198			P0A9Q1	Aerobic respiration control protein ArcA	arcA
-0.0704823	0.105313	1.05007			P76116	Uncharacterized protein YncE	yncE
-0.0704594	0.000709904	1.05005			P77395	Uncharacterized protein YbbN	ybbN
-0.0704384	0.278019	1.05004			P0A9J4	2-dehydropantoate 2-reductase	panE
-0.0682869	0.0644132	1.04847			P0AEQ3	Glutamine-binding periplasmic protein	glnH
-0.0648918	0.468182	1.04601			Q46822	Isopentenyl-diphosphate Delta-isomerase	idi
-0.0621967	0.187383	1.04405			P15288	Cytosol non-specific dipeptidase	pepD
-0.0621204	0.0571856	1.044			P0AAC8	Iron-binding protein IscA	iscA
-0.0600433	0.516621	1.0425			P0AC69	Glutaredoxin-4	grxD
-0.0599098	0.0275376	1.0424			P0A9R4	2Fe-2S ferredoxin	fdx
-0.058712	0.270376	1.04154			P0A972	Cold shock-like protein CspE	cspE
-0.0579605	0.380897	1.04099			P0A6Q3	3-hydroxydecanoyl-[acyl-carrier-protein] dehydratase	fabA
-0.0536613	0.0551764	1.0379			P0AEK4	Enoyl-[acyl-carrier-protein] reductase [NADH] FabI	fabI
-0.0497894	0.183031	1.03511			P18390	Uncharacterized protein YjjA	yjjA
-0.0496578	0.0222434	1.03502			P17117	Oxygen-insensitive NADPH nitroreductase	nfsA
-0.0450993	0.245694	1.03175			P09424	Mannitol-1-phosphate 5-dehydrogenase	mtlD
-0.0449715	0.103032	1.03166			P0AFM6	Phage shock protein A	pspA
-0.0402756	0.45173	1.02831			P76256	tRNA threonylcarbamoyladenosine biosynthesis protein TsaB	tsaB
-0.0385857	0.0833718	1.02711			P60560	GMP reductase	guaC
-0.038271	0.329599	1.02688			P40120	Glucans biosynthesis protein D	mdoD
-0.0377922	0.035164	1.02654			P0A9M5	Xanthine phosphoribosyltransferase	gpt
-0.0364342	0.259227	1.02558			P68066	Autonomous glycyl radical cofactor	grcA
-0.0345058	0.117571	1.02421			P0A8F4	Uridine kinase	udk
-0.0338345	0.00734812	1.02373			P42616	Protein YqjC	yqjC
-0.0306664	0.394247	1.02148			P69441	Adenylate kinase	adk
-0.0297623	0.128865	1.02084			P37005	Uncharacterized tRNA/rRNA methyltransferase LasT	lasT
-0.0287056	0.0320033	1.0201			P60595	Imidazole glycerol phosphate synthase subunit HisH	hisH
-0.0236168	0.125134	1.0165			P75915	Chaperone protein YcdY	ycdY
-0.0232296	0.290637	1.01623			P23865	Tail-specific protease	prc
-0.0229034	0.0849084	1.016			Q47679	Hydrolase YafV	yafV
-0.0228291	0.104297	1.01595			P08337	8-oxo-dGTP diphosphatase	mutT
-0.0215454	0.270776	1.01505			P25516	Aconitate hydratase A	acnA
-0.0165234	0.289116	1.01152			P37349	PTS-dependent dihydroxyacetone kinase, phosphotransferase subunit DhaM;Phosphocarrier protein HPr;Phosphotransferase enzyme IIA component	dhaM
-0.0140018	0.0692413	1.00975			P63224	Phosphoheptose isomerase	gmhA
-0.0124798	0.180231	1.00869			P0C037	UPF0345 protein YaiE	yaiE
-0.00953484	0.222829	1.00663			P76076	Uncharacterized protein YdbL	ydbL
-0.00512886	0.2754	1.00356			P37666	Glyoxylate/hydroxypyruvate reductase B	ghrB
-0.00415802	0.241757	1.00289			P0A720	Thymidylate kinase	tmk
-0.00396538	0.366722	1.00275			P39265	D-allose-binding periplasmic protein	alsB
-0.00126362	0.0506679	1.00088			P64540	Uncharacterized protein YfcL	yfcL
0.000650406	0.488099	1.00045			P0AAI9	Malonyl CoA-acyl carrier protein transacylase	fabD
0.00196457	0.240323	1.00136			P0A7I4	Peptide chain release factor 3	prfC
0.00434685	0.0266554	1.00302			P0ACS5	HTH-type transcriptional regulator ZntR	zntR
0.00443459	0.0201863	1.00308			P23721	Phosphoserine aminotransferase	serC
0.00632286	0.280376	1.00439			P0A6W5	Transcription elongation factor GreA	greA
0.00641632	0.368996	1.00446			P0AAN9	Anti-adapter protein IraP	iraP
0.00691605	0.222324	1.00481			P27859	Tat-linked quality control protein TatD	tatD
0.00768852	0.181945	1.00534			P31142	3-mercaptopyruvate sulfurtransferase	sseA
0.0091629	0.204295	1.00637			P0AFJ1	Protein PhnA	phnA
0.00939751	0.121468	1.00654			P0A9N4	Pyruvate formate-lyase 1-activating enzyme	pflA
0.0107803	0.029909	1.0075			P37903	Universal stress protein F	uspF
0.0111589	0.00486782	1.00776			P60720	Octanoyltransferase	lipB
0.0111637	0.17388	1.00777			P0ABE2	Protein BolA	bolA
0.0121555	0.121188	1.00846			P0A9L3	FKBP-type 22 kDa peptidyl-prolyl cis-trans isomerase	fklB
0.0141392	0.315252	1.00985			P0AEL6	Ferrienterobactin-binding periplasmic protein	fepB
0.0165195	0.110735	1.01152			P0AAB6	UTP--glucose-1-phosphate uridylyltransferase	galF
0.0166969	0.175191	1.01164			P0A715	2-dehydro-3-deoxyphosphooctonate aldolase	kdsA
0.0219936	0.354701	1.01536			P03841	Maltose operon periplasmic protein	malM
0.0230713	0.232129	1.01612			P0A9Z1	Nitrogen regulatory protein P-II 1	glnB
0.0267296	0.202068	1.0187			P07024	Protein UshA;UDP-sugar hydrolase;5-nucleotidase	ushA
0.0281429	0.0183476	1.0197			P77279	Probable iron export ATP-binding protein FetA	fetA
0.0281734	0.00200635	1.01972			P08331	2,3-cyclic-nucleotide 2-phosphodiesterase/3-nucleotidase	cpdB
0.0286388	0.0405467	1.02005			P0A7F6	S-adenosylmethionine decarboxylase proenzyme;S-adenosylmethionine decarboxylase beta chain;S-adenosylmethionine decarboxylase alpha chain	speD
0.0287504	0.207319	1.02013			P0AF56	Uncharacterized protein YjcO	yjcO
0.0302267	0.0144597	1.02117			P0ACE0	Hydrogenase-2 large chain	hybC
0.030714	0.14289	1.02152			P36938	Phosphoglucomutase	pgm
0.0315094	0.11669	1.02208			P0AF36	Cell division protein ZapB	zapB
0.0319691	0.26773	1.02241			P23538	Phosphoenolpyruvate synthase	ppsA
0.0322018	0.331249	1.02257			P0AEN1	NAD(P)H-flavin reductase	fre
0.0346394	0.0793629	1.0243			P31550	Thiamine-binding periplasmic protein	thiB
0.0348492	0.0183001	1.02445			P05637	Bis(5-nucleosyl)-tetraphosphatase [symmetrical]	apaH
0.0368452	0.0184806	1.02587			P45795	Uncharacterized protein YrdB	yrdB
0.0370331	0.0319357	1.026			P25906	Putative oxidoreductase YdbC	ydbC
0.0384512	0.115431	1.02701			P37661	Phosphoethanolamine transferase EptB	eptB
0.0385933	0.0126952	1.02711			P77625	Sugar phosphatase YfbT	yfbT
0.0392227	0.0812798	1.02756			P76402	UPF0339 protein YegP	yegP
0.0436382	0.0914872	1.03071			P06709	Bifunctional ligase/repressor BirA	birA
0.0445499	0.140598	1.03136			P0A784	Oligoribonuclease	orn
0.0456371	0.0331768	1.03214			P32099	Lipoate-protein ligase A	lplA
0.0471935	0.12589	1.03325			P61714	6,7-dimethyl-8-ribityllumazine synthase	ribE
0.0474567	0.354265	1.03344			P0A8I1	Putative Holliday junction resolvase	yqgF
0.0475063	0.154709	1.03348			P75736	Esterase YbfF	ybfF
0.0488205	0.0343833	1.03442			P23843	Periplasmic oligopeptide-binding protein	oppA
0.0489101	0.229975	1.03448			P0AED7	Succinyl-diaminopimelate desuccinylase	dapE
0.0518656	0.00356026	1.0366			P0A7I0	Peptide chain release factor 1	prfA
0.052103	0.114212	1.03678			P0AE18	Methionine aminopeptidase	map
0.0524912	0.165764	1.03705			Q47690	Homocysteine S-methyltransferase	mmuM
0.0525322	0.0946035	1.03708			P0AEZ3	Septum site-determining protein MinD	minD
0.0530567	0.0364737	1.03746			P25397	Tellurite methyltransferase	tehB
0.0533562	0.43312	1.03768			P0AG82	Phosphate-binding protein PstS	pstS
0.0541382	0.00792692	1.03824			P22255	3(2),5-bisphosphate nucleotidase CysQ	cysQ
0.0546837	0.127021	1.03863			P07862	D-alanine--D-alanine ligase B	ddlB
0.0547466	0.015504	1.03868			P0AB43	Protein YcgL	ycgL
0.055151	0.247908	1.03897			P37028	Vitamin B12-binding protein	btuF
0.056797	0.195366	1.04015			P76270	Free methionine-R-sulfoxide reductase	msrC
0.0570183	0.124626	1.04031			P0A7A5	Protein-L-isoaspartate O-methyltransferase	pcm
0.057024	0.0604515	1.04032			P0A7X6	Ribosome maturation factor RimM	rimM
0.0593014	0.0420001	1.04196			P00811	Beta-lactamase	ampC
0.0602493	0.263129	1.04265			P0AEM0	FKBP-type 16 kDa peptidyl-prolyl cis-trans isomerase	fkpB
0.0609493	0.0256252	1.04315			P0AEG4	Thiol:disulfide interchange protein DsbA	dsbA
0.0616817	0.0928021	1.04368			P0A9W3	Energy-dependent translational throttle protein EttA	ettA
0.0629463	0.262177	1.0446			P10346	Glutamine transport ATP-binding protein GlnQ	glnQ
0.0651798	0.0682043	1.04622			P39325	ABC transporter periplasmic-binding protein YtfQ	ytfQ
0.0654678	0.0576355	1.04642			P37051	Formyltetrahydrofolate deformylase	purU
0.0666866	0.334023	1.04731			P65367	Uncharacterized protein YqcA	yqcA
0.0689564	0.322358	1.04896			P0A9A9	Ferric uptake regulation protein	fur
0.0703831	0.304376	1.05			P0A9A6	Cell division protein FtsZ	ftsZ
0.0708618	0.032295	1.05034			P31808	Uncharacterized oxidoreductase YciK	yciK
0.0716209	0.332111	1.0509			Q46893	2-C-methyl-D-erythritol 4-phosphate cytidylyltransferase	ispD
0.072649	0.500859	1.05165			P0AC62	Glutaredoxin-3	grxC
0.0744152	0.0485149	1.05293			P0A8U0	Protein Syd	syd
0.0753136	0.240493	1.05359			P0ABT2	DNA protection during starvation protein	dps
0.0775528	0.253396	1.05523			P0AE48	Gamma-glutamylcyclotransferase family protein YtfP	ytfP
0.0779228	0.00438709	1.0555			P0AF93	2-iminobutanoate/2-iminopropanoate deaminase	ridA
0.0830059	0.0779401	1.05922			P61517	Carbonic anhydrase 2	can
0.0837402	0.14839	1.05976			P64506	Uncharacterized protein YebY	yebY
0.0849133	0.134848	1.06062			P45799	ADP compounds hydrolase NudE	nudE
0.0870457	0.113089	1.06219			Q46919	Uncharacterized protein YqcC	yqcC
0.0872335	0.0990004	1.06233			P0A8R0	Regulator of ribonuclease activity A	rraA
0.0877666	0.0421237	1.06272			P0A855	Protein TolB	tolB
0.0889645	0.478336	1.06361			P0A9B2	Glyceraldehyde-3-phosphate dehydrogenase A	gapA
0.0913563	0.252424	1.06537			P0AF67	tRNA threonylcarbamoyladenosine biosynthesis protein TsaE	tsaE
0.0914993	0.32207	1.06548			P0ACA7	Glutathione S-transferase GstB	gstB
0.0951271	0.253332	1.06816			P0AE52	Putative peroxiredoxin bcp	bcp
0.0969601	0.246728	1.06952			P33030	Uncharacterized protein YeiR	yeiR
0.0985451	0.0124678	1.07069			P0A9W6	Acid stress protein IbaG	ibaG
0.100441	0.0496258	1.0721			P0A951	Spermidine N(1)-acetyltransferase	speG
0.101175	0.135912	1.07265			P0AEM9	Cystine-binding periplasmic protein	fliY
0.104175	0.154987	1.07488			P62672	Protein ApaG	apaG
0.106508	0.212676	1.07662			P0AA04	Phosphocarrier protein HPr	ptsH
0.110313	0.190244	1.07946			P39401	Phosphoglycerol transferase I	mdoB
0.113285	0.118319	1.08169			P23917	Fructokinase	mak
0.114969	0.429536	1.08295			P0AGK8	HTH-type transcriptional regulator IscR	iscR
0.117298	0.0531244	1.0847			P0A6U5	Ribosomal RNA small subunit methyltransferase G	rsmG
0.117384	0.245739	1.08477			P00934	Threonine synthase	thrC
0.11791	0.0306442	1.08516			P24171	Peptidyl-dipeptidase dcp	dcp
0.119489	0.161763	1.08635			P18196	Septum site-determining protein MinC	minC
0.119945	0.00737575	1.08669			P64463	Putative selenoprotein YdfZ	ydfZ
0.120449	0.0151091	1.08707			P0A7S9	30S ribosomal protein S13	rpsM
0.121584	0.031019	1.08793			P0A8P3	Probable Fe(2+)-trafficking protein	yggX
0.12233	0.03129	1.08849			P0AB18	Sulfurtransferase TusE	tusE
0.122353	0.286982	1.08851			P0A940	Outer membrane protein assembly factor BamA	bamA
0.124229	0.126999	1.08993			P0AE08	Alkyl hydroperoxide reductase subunit C	ahpC
0.124693	0.0349351	1.09028			P37613	PanD maturation factor	panM
0.125483	0.0537628	1.09087			P11875	Arginine--tRNA ligase	argS
0.126178	0.0123908	1.0914			P00547	Homoserine kinase	thrB
0.129349	0.0316612	1.0938			P08957	Type I restriction enzyme EcoKI M protein	hsdM
0.130583	0.0199766	1.09474			P69829	Nitrogen regulatory protein	ptsN
0.131056	0.368104	1.09509			P33355	Uncharacterized protein YehS	yehS
0.132952	0.0214285	1.09653			P0A825	Serine hydroxymethyltransferase	glyA
0.133156	0.135997	1.09669			P0ADI4	Enterobactin synthase component B;Isochorismatase;Aryl carrier protein	entB
0.133505	0.0145489	1.09696			P07012	Peptide chain release factor 2	prfB
0.134575	0.119821	1.09777			P67910	ADP-L-glycero-D-manno-heptose-6-epimerase	hldD
0.13512	0.0173363	1.09818			P75913	Glyoxylate/hydroxypyruvate reductase A	ghrA
0.141736	0.235104	1.10323			P0A8M3	Threonine--tRNA ligase	thrS
0.142527	0.0601086	1.10384			P32132	GTP-binding protein TypA/BipA	typA
0.142658	0.182037	1.10394			P0AGG4	Thioredoxin-2	trxC
0.142731	0.162341	1.10399			P0AEY5	Modulator of drug activity B	mdaB
0.144474	0.0974057	1.10533			P75682	Probable 2-keto-3-deoxy-galactonate aldolase YagE	yagE
0.145374	0.107066	1.10602			P0A8E1	UPF0227 protein YcfP	ycfP
0.147512	0.126369	1.10766			P0A8L5	UPF0260 protein YcgN	ycgN
0.148405	0.00866424	1.10834			P77150	Pyridoxamine kinase	pdxY
0.149559	0.00607767	1.10923			P67603	UPF0267 protein YqfB	yqfB
0.149928	0.0268373	1.10951			P00887	Phospho-2-dehydro-3-deoxyheptonate aldolase, Trp-sensitive	aroH
0.150038	0.0445438	1.1096			P0ABY4	Flavodoxin-2	fldB
0.152275	0.427307	1.11132			P0AFM2	Glycine betaine-binding periplasmic protein	proX
0.152683	0.164813	1.11164			P0A6B4	Alanine racemase, biosynthetic	alr
0.15477	0.224972	1.11324			P62623	4-hydroxy-3-methylbut-2-enyl diphosphate reductase	ispH
0.154955	0.0968295	1.11339			Q46920	NADPH-dependent 7-cyano-7-deazaguanine reductase	queF
0.15859	0.0922729	1.1162			P0ABD3	Bacterioferritin	bfr
0.16021	0.206776	1.11745			P05706	Glucitol/sorbitol-specific phosphotransferase enzyme IIA component	srlB
0.160536	0.108013	1.1177			P0A7I7	GTP cyclohydrolase-2	ribA
0.161469	0.104217	1.11843			P0A8A8	Ribosome maturation factor RimP	rimP
0.163359	0.023823	1.11989			P0AFG0	Transcription termination/antitermination protein NusG	nusG
0.163726	0.125684	1.12018			P0ACC3	Iron-sulfur cluster insertion protein ErpA	erpA
0.16391	0.0963377	1.12032			P10121	Signal recognition particle receptor FtsY	ftsY
0.164026	0.108773	1.12041			P77318	Uncharacterized sulfatase YdeN	ydeN
0.16407	0.142848	1.12044			P0A8H6	Der GTPase-activating protein YihI	yihI
0.167006	0.30125	1.12273			P16456	Selenide, water dikinase	selD
0.168694	0.123175	1.12404			Q2M7R5	Uncharacterized protein YibT	yibT
0.168732	0.298935	1.12407			P0A6D3	3-phosphoshikimate 1-carboxyvinyltransferase	aroA
0.169998	0.170912	1.12506			P42620	Glutathionyl-hydroquinone reductase YqjG	yqjG
0.170856	0.268831	1.12573			P0AFR4	Uncharacterized protein YciO	yciO
0.174105	0.0324286	1.12826			P0AC84	Hydroxyacylglutathione hydrolase	gloB
0.174696	0.0257293	1.12873			P0AGF2	Sulfur acceptor protein CsdE	csdE
0.181173	0.533253	1.13381			P29012	Alanine racemase, catabolic	dadX
0.183064	0.127396	1.13529			P0AEI4	Ribosomal protein S12 methylthiotransferase RimO	rimO
0.183238	0.360309	1.13543			P63228	D-glycero-beta-D-manno-heptose-1,7-bisphosphate 7-phosphatase	gmhB
0.188578	0.13838	1.13964			P0AEI1	tRNA-2-methylthio-N(6)-dimethylallyladenosine synthase	miaB
0.18959	0.319858	1.14044			P33644	Laccase domain protein YfiH	yfiH
0.192358	0.0538611	1.14263			P05194	3-dehydroquinate dehydratase	aroD
0.192617	0.0363867	1.14284			P0AFL3	Peptidyl-prolyl cis-trans isomerase A	ppiA
0.193203	0.645474	1.1433			P0AC92	Protein GnsA	gnsA
0.193375	0.0172679	1.14344			P0AD10	Uncharacterized protein YecJ	yecJ
0.193419	0.277177	1.14347			P04335	Esterase FrsA	frsA
0.194666	1.38172	1.14446			P0A6I9	Dephospho-CoA kinase	coaE
0.194711	0.487814	1.14449			P0AB20	Heat shock protein HspQ	hspQ
0.197145	0.0315835	1.14643			P0A9X9	Cold shock protein CspA	cspA
0.197325	0.314263	1.14657			P0A8T1	Ribosomal protein L11 methyltransferase	prmA
0.197414	0.0472309	1.14664			P75792	Sugar phosphatase YbiV	ybiV
0.198363	0.42496	1.1474			P0ADV5	Uncharacterized protein YhbW	yhbW
0.198919	0.11036	1.14784			P0A6H5	ATP-dependent protease ATPase subunit HslU	hslU
0.201138	0.138491	1.1496			P0A8W2	Transcriptional regulator SlyA	slyA
0.202026	0.204961	1.15031			P0A6A3	Acetate kinase	ackA
0.203136	0.0629211	1.1512			P37648	Protein YhjJ	yhjJ
0.203608	0.0691649	1.15157			P0AB14	Uncharacterized protein YccJ	yccJ
0.205429	0.248278	1.15303			P0ABJ1	Cytochrome bo(3) ubiquinol oxidase subunit 2	cyoA
0.207382	0.204873	1.15459			P0A6N8	Elongation factor P-like protein	yeiP
0.208572	0.0923001	1.15554			P21888	Cysteine--tRNA ligase	cysS
0.210064	0.0916391	1.15674			P27830	dTDP-glucose 4,6-dehydratase 2	rffG
0.211279	0.165689	1.15771			P0AD96	Leu/Ile/Val-binding protein	livJ
0.212622	0.0742865	1.15879			P0AEU0	Histidine-binding periplasmic protein	hisJ
0.213107	0.0328884	1.15918			P77444	Cysteine desulfurase	sufS
0.215971	0.352921	1.16149			P0AEZ9	Molybdenum cofactor biosynthesis protein B	moaB
0.217528	0.00668777	1.16274			P30748	Molybdopterin synthase sulfur carrier subunit	moaD
0.217735	0.315196	1.16291			P0AB24	Iron uptake system component EfeO	efeO
0.226147	0.29377	1.16971			P0A6Z3	Chaperone protein HtpG	htpG
0.226627	0.386527	1.1701			P0AEB7	RutC family protein YoaB	yoaB
0.227592	0.0383806	1.17088			P56262	Putative carboxymethylenebutenolidase	ysgA
0.237297	0.0064105	1.17878			P30859	Putative ABC transporter arginine-binding protein 2	artI
0.238459	0.20966	1.17973			P77737	Oligopeptide transport ATP-binding protein OppF	oppF
0.239559	0.162015	1.18063			P22259	Phosphoenolpyruvate carboxykinase [ATP]	pckA
0.244017	0.416467	1.18429			P0AAR3	Cys-tRNA(Pro)/Cys-tRNA(Cys) deacylase YbaK	ybaK
0.245628	0.0622471	1.18561			P0AAX8	Probable L,D-transpeptidase YbiS	ybiS
0.248014	0.0977175	1.18757			P0A7L0	50S ribosomal protein L1	rplA
0.24975	0.243234	1.189			P22333	Adenosine deaminase	add
0.250319	0.0744606	1.18947			P76243	Uncharacterized protein YeaO	yeaO
0.252588	0.00227329	1.19134			P65556	Uncharacterized Nudix hydrolase YfcD	yfcD
0.253151	0.192182	1.19181			P0AC19	D-erythro-7,8-dihydroneopterin triphosphate epimerase	folX
0.255911	0.116747	1.19409			P0ABU2	Ribosome-binding ATPase YchF	ychF
0.256059	0.331391	1.19421			P0A8G9	Exodeoxyribonuclease 7 small subunit	xseB
0.25687	0.0798423	1.19488			P39177	Universal stress protein G	uspG
0.259048	0.672558	1.19669			P00903	Aminodeoxychorismate synthase component 2	pabA
0.260552	0.0374922	1.19794			P67826	Copper homeostasis protein CutC	cutC
0.261233	0.17295	1.1985			P77649	UPF0061 protein YdiU	ydiU
0.26128	0.61681	1.19854			P17169	Glutamine--fructose-6-phosphate aminotransferase [isomerizing]	glmS
0.261837	0.806593	1.199			P60390	Ribosomal RNA small subunit methyltransferase H	rsmH
0.262619	0.17866	1.19965			P77348	Periplasmic murein peptide-binding protein	mppA
0.262901	0.462723	1.19989			P0A853	Tryptophanase	tnaA
0.263926	0.382986	1.20074			P13033	Anaerobic glycerol-3-phosphate dehydrogenase subunit B	glpB
0.26553	0.127938	1.20208			P09373	Formate acetyltransferase 1	pflB
0.267021	0.0574368	1.20332			P0AE22	Class B acid phosphatase	aphA
0.270921	0.0370613	1.20658			P37647	2-dehydro-3-deoxygluconokinase	kdgK
0.27338	0.0202824	1.20864			P21829	Pyridoxal phosphate phosphatase YbhA	ybhA
0.274075	0.449844	1.20922			P0A9Y6	Cold shock-like protein CspC	cspC
0.274975	0.0942279	1.20997			P76569	Uncharacterized protein YfgD	yfgD
0.277927	0.000888838	1.21245			P0AFK9	Spermidine/putrescine-binding periplasmic protein	potD
0.277994	0.195274	1.21251			P21362	Protein YciF	yciF
0.278019	0.527765	1.21253			P0ADU5	Protein YgiW	ygiW
0.279619	0.318307	1.21387			P76142	Autoinducer 2-binding protein LsrB	lsrB
0.280544	0.780271	1.21465			P0AFF6	Transcription termination/antitermination protein NusA	nusA
0.280914	0.53114	1.21496			P0A6Y8	Chaperone protein DnaK	dnaK
0.282151	0.2739	1.21601			P04816	Leucine-specific-binding protein	livK
0.283833	0.244394	1.21742			P02358	30S ribosomal protein S6;30S ribosomal protein S6, fully modified isoform;30S ribosomal protein S6, non-modified isoform	rpsF
0.284182	0.289426	1.21772			P52076	Transcriptional regulatory protein QseB	qseB
0.284602	0.113742	1.21807			P32134	Uncharacterized protein YihM	yihM
0.285872	0.385527	1.21915			P0AGE6	Chromate reductase	chrR
0.286407	0.563881	1.2196			P0ADG4	Inositol-1-monophosphatase	suhB
0.286741	0.0683144	1.21988			P60716	Lipoyl synthase	lipA
0.288973	0.245149	1.22177			P75914	Probable phosphatase YcdX	ycdX
0.290861	0.0163619	1.22337			P09030	Exodeoxyribonuclease III	xthA
0.29229	0.215613	1.22458			Q93K97	ADP-ribose pyrophosphatase	nudF
0.293163	0.472567	1.22532			P66948	Beta-barrel assembly-enhancing protease	bepA
0.295683	0.369638	1.22747			P0ADS9	Uncharacterized protein YggN	yggN
0.298528	0.024985	1.22989			P75863	Uncharacterized protein YcbX	ycbX
0.299765	0.239309	1.23094			P25553	Lactaldehyde dehydrogenase	aldA
0.299953	0.355091	1.2311			P0AC38	Aspartate ammonia-lyase	aspA
0.301143	0.0819535	1.23212			P0A873	tRNA (guanine-N(1)-)-methyltransferase	trmD
0.304525	0.268604	1.23501			P0AEK2	3-oxoacyl-[acyl-carrier-protein] reductase FabG	fabG
0.304899	0.112738	1.23533			P0A763	Nucleoside diphosphate kinase	ndk
0.305673	0.254663	1.23599			P77285	Electron transport complex subunit RsxG	rsxG
0.306427	0.0797718	1.23664			P52119	UPF0125 protein RatB	ratB
0.306922	0.179293	1.23707			P0AF03	Molybdopterin adenylyltransferase	mog
0.311857	0.395387	1.2413			P0A7A9	Inorganic pyrophosphatase	ppa
0.312317	0.561064	1.2417			P25745	tRNA-specific 2-thiouridylase MnmA	mnmA
0.312344	0.077554	1.24172			P37745	dTDP-4-dehydrorhamnose 3,5-epimerase	rfbC
0.313955	0.182461	1.24311			P30744	L-serine dehydratase 2	sdaB
0.317024	0.302693	1.24576			P21165	Xaa-Pro dipeptidase	pepQ
0.319872	0.0492208	1.24822			P64596	Uncharacterized protein YraP	yraP
0.320061	0.86409	1.24838			P00350	6-phosphogluconate dehydrogenase, decarboxylating	gnd
0.320221	1.0044	1.24852			P37188	Galactitol-specific phosphotransferase enzyme IIB component	gatB
0.323362	0.0407407	1.25124			P64554	7-carboxy-7-deazaguanine synthase	queE
0.324718	0.239254	1.25242			P0ABH9	ATP-dependent Clp protease ATP-binding subunit ClpA	clpA
0.328171	0.458302	1.25542			P0A6B7	Cysteine desulfurase IscS	iscS
0.328991	0.0317426	1.25613			P77739	Uncharacterized protein YniA	yniA
0.329651	0.183437	1.25671			P00960	Glycine--tRNA ligase alpha subunit	glyQ
0.329729	0.0343334	1.25678			P0ACF8	DNA-binding protein H-NS	hns
0.331605	0.49936	1.25841			P0ACC1	Release factor glutamine methyltransferase	prmC
0.331837	0.0408536	1.25861			P08200	Isocitrate dehydrogenase [NADP]	icd
0.332764	0.288568	1.25942			P27302	Transketolase 1	tktA
0.334923	0.575249	1.26131			P0A998	Bacterial non-heme ferritin	ftnA
0.336245	0.296746	1.26247			P0A6R0	3-oxoacyl-[acyl-carrier-protein] synthase 3	fabH
0.336954	0.0248413	1.26309			P77247	2-deoxyglucose-6-phosphate phosphatase	yniC
0.342117	0.0979109	1.26762			P75809	Flavin mononucleotide phosphatase YbjI	ybjI
0.342785	0.100233	1.2682			P23882	Methionyl-tRNA formyltransferase	fmt
0.350239	0.14797	1.27477			P0A6P1	Elongation factor Ts	tsf
0.351166	0.00394219	1.27559			P69811	Multiphosphoryl transfer protein;Phosphocarrier protein HPr;Fructose-specific phosphotransferase enzyme IIA component	fruB
0.352903	0.500244	1.27713			P0AES9	Acid stress chaperone HdeA	hdeA
0.353343	0.236612	1.27752			P09148	Galactose-1-phosphate uridylyltransferase	galT
0.356482	0.0212141	1.2803			Q46948	Probable protein deglycase	yajL
0.357435	0.100583	1.28115			P0A9D2	Glutathione S-transferase GstA	gstA
0.359224	0.403381	1.28274			P77202	Thiol:disulfide interchange protein DsbG	dsbG
0.359653	0.0648842	1.28312			P37329	Molybdate-binding periplasmic protein	modA
0.360889	0.378644	1.28422			P0AGA6	Transcriptional regulatory protein UhpA	uhpA
0.361304	0.116444	1.28459			P76227	Uncharacterized protein YnjH	ynjH
0.364376	0.323622	1.28732			P75797	Glutathione-binding protein GsiB	gsiB
0.365156	0.216934	1.28802			P22188	UDP-N-acetylmuramoyl-L-alanyl-D-glutamate--2,6-diaminopimelate ligase	murE
0.365568	0.28339	1.28839			P0A6F5	60 kDa chaperonin	groL
0.368864	0.0790815	1.29134			P0ADT5	Putative acid--amine ligase YgiC	ygiC
0.374752	0.0468919	1.29662			P10371	1-(5-phosphoribosyl)-5-[(5-phosphoribosylamino)methylideneamino] imidazole-4-carboxamide isomerase	hisA
0.375814	1.21574	1.29757			P45748	Threonylcarbamoyl-AMP synthase	tsaC
0.379982	0.553537	1.30133			P27306	Soluble pyridine nucleotide transhydrogenase	sthA
0.380558	0.12308	1.30185			P0A7V3	30S ribosomal protein S3	rpsC
0.381584	0.705488	1.30277			P07913	L-threonine 3-dehydrogenase	tdh
0.382265	0.00256501	1.30339			P0AD33	UPF0381 protein YfcZ	yfcZ
0.384077	0.202384	1.30502			P76536	Probable deferrochelatase/peroxidase YfeX	yfeX
0.387476	0.337886	1.3081			P0A7R5	30S ribosomal protein S10	rpsJ
0.389025	0.0383431	1.30951			P00961	Glycine--tRNA ligase beta subunit	glyS
0.391768	0.316416	1.312			P16700	Thiosulfate-binding protein	cysP
0.392815	0.0277522	1.31295			P77258	N-ethylmaleimide reductase	nemA
0.39377	0.11592	1.31382			P0AB40	Multiple stress resistance protein BhsA	bhsA
0.394615	0.193229	1.31459			P0A7N9	50S ribosomal protein L33	rpmG
0.395964	0.348757	1.31582			P78067	Thiosulfate sulfurtransferase YnjE	ynjE
0.400043	0.280282	1.31955			P69908	Glutamate decarboxylase alpha	gadA
0.401077	0.258713	1.32049			P69828	Galactitol-specific phosphotransferase enzyme IIA component	gatA
0.402203	0.114999	1.32152			P77475	Fructose-1-phosphate phosphatase YqaB	yqaB
0.402271	0.0874652	1.32159			P00363	Fumarate reductase flavoprotein subunit	frdA
0.40387	1.11824	1.32305			P0A6A8	Acyl carrier protein	acpP
0.405054	0.458683	1.32414			P0AA31	UPF0033 protein YedF	yedF
0.40692	0.114635	1.32585			P64636	GMP/IMP nucleotidase YrfG	yrfG
0.407988	0.00461709	1.32683			P0ACE7	HIT-like protein HinT	hinT
0.409212	0.115056	1.32796			P52108	Transcriptional regulatory protein RstA	rstA
0.41419	0.0628364	1.33255			P37759	dTDP-glucose 4,6-dehydratase 1	rfbB
0.417868	0.211	1.33595			P77695	Protein GnsB	gnsB
0.418444	0.131571	1.33649			P06610	Vitamin B12 transport periplasmic protein BtuE	btuE
0.422693	0.670812	1.34043			P37330	Malate synthase G	glcB
0.426949	0.373562	1.34439			P63284	Chaperone protein ClpB	clpB
0.429642	0.052843	1.3469			P0AED0	Universal stress protein A	uspA
0.430573	0.392232	1.34777			P0A725	UDP-3-O-[3-hydroxymyristoyl] N-acetylglucosamine deacetylase	lpxC
0.433748	0.250407	1.35074			P13482	Periplasmic trehalase	treA
0.433855	0.299472	1.35084			P0A9E5	Fumarate and nitrate reduction regulatory protein	fnr
0.434797	0.454691	1.35172			P27838	Protein CyaY	cyaY
0.435514	0.154597	1.35239			P0AGC3	Soluble lytic murein transglycosylase	slt
0.435688	0.0169326	1.35256			P0AG59	30S ribosomal protein S14	rpsN
0.437817	0.0193893	1.35455			P45425	N-acetylmannosamine kinase	nanK
0.441437	0.926629	1.35796			P24251	Sigma factor-binding protein Crl	crl
0.442982	0.347332	1.35941			P21599	Pyruvate kinase II	pykA
0.444389	0.0940619	1.36074			P0AFH8	Osmotically-inducible protein Y	osmY
0.444551	0.0523906	1.36089			P0AEU7	Chaperone protein Skp	skp
0.450323	0.197038	1.36635			P0A7V8	30S ribosomal protein S4	rpsD
0.455259	0.474611	1.37103			P69222	Translation initiation factor IF-1	infA
0.456007	0.0815404	1.37174			P60723	50S ribosomal protein L4	rplD
0.460135	0.264528	1.37567			P0AB65	Acylphosphatase	yccX
0.460726	0.0555754	1.37623			P36683	Aconitate hydratase B	acnB
0.462709	0.0487998	1.37813			P0AC41	Succinate dehydrogenase flavoprotein subunit	sdhA
0.467407	0.11896	1.38262			P0A8D6	O-acetyl-ADP-ribose deacetylase	ymdB
0.469563	0.205195	1.38469			P76535	N-acetylmuramic acid 6-phosphate etherase	murQ
0.473574	0.46888	1.38854			P37387	D-xylose-binding periplasmic protein	xylF
0.482862	0.0276124	1.39751			P0AD12	Protein YeeZ	yeeZ
0.485035	0.527033	1.39962			P42904	N-acetylgalactosamine-specific phosphotransferase enzyme IIB component 2	agaV
0.490664	0.400754	1.40509			P39172	High-affinity zinc uptake system protein ZnuA	znuA
0.492697	0.0485954	1.40707			P0A6W9	Glutamate--cysteine ligase	gshA
0.49284	0.543829	1.40721			P0A7K2	50S ribosomal protein L7/L12	rplL
0.49403	0.697799	1.40837			P0AFG6	Dihydrolipoyllysine-residue succinyltransferase component of 2-oxoglutarate dehydrogenase complex	sucB
0.494493	0.967316	1.40883			P21338	Ribonuclease I	rna
0.49612	0.635444	1.41042			P0A8A0	Probable transcriptional regulatory protein YebC	yebC
0.496885	0.293578	1.41116			P37351	Ribose-5-phosphate isomerase B	rpiB
0.499527	0.47227	1.41375			P46888	Universal stress protein C	uspC
0.501786	0.167532	1.41597			P0AFK0	Metalloprotease PmbA	pmbA
0.506187	0.732923	1.42029			P0AB61	Protein YciN	yciN
0.50794	0.254014	1.42202			P64588	Transcriptional regulator YqjI	yqjI
0.510183	0.162551	1.42423			P0AG40	Riboflavin biosynthesis protein RibF;Riboflavin kinase;FMN adenylyltransferase	ribF
0.510313	0.475852	1.42436			P0A8U6	Met repressor	metJ
0.511286	0.0426961	1.42532			P29208	o-succinylbenzoate synthase	menC
0.534576	0.462319	1.44852			P76658	Bifunctional protein HldE;D-beta-D-heptose 7-phosphate kinase;D-beta-D-heptose 1-phosphate adenylyltransferase	hldE
0.536102	0.893675	1.45005			P0A836	Succinyl-CoA ligase [ADP-forming] subunit beta	sucC
0.537453	0.637473	1.45141			P0ADZ4	30S ribosomal protein S15	rpsO
0.548098	0.921855	1.46216			P0A7J7	50S ribosomal protein L11	rplK
0.554066	0.451373	1.46822			P0AD61	Pyruvate kinase I	pykF
0.562609	0.319298	1.47694			P0ABS1	RNA polymerase-binding transcription factor DksA	dksA
0.563118	0.627189	1.47746			P00956	Isoleucine--tRNA ligase	ileS
0.570545	0.697374	1.48508			P0AB52	Protein YchN	ychN
0.576547	0.206109	1.49128			P0AFT5	Transcriptional regulatory protein YehT	yehT
0.578709	0.523296	1.49351			P69795	N,N-diacetylchitobiose-specific phosphotransferase enzyme IIB component	chbB
0.579247	0.709874	1.49407			P00962	Glutamine--tRNA ligase	glnS
0.586853	0.184362	1.50197			P0ABZ6	Chaperone SurA	surA
0.58696	0.0732111	1.50208			P27833	dTDP-4-amino-4,6-dideoxygalactose transaminase	rffA
0.587212	0.0782196	1.50234			P24232	Flavohemoprotein	hmp
0.588881	0.0539475	1.50408			P39187	Uncharacterized protein YtfJ	ytfJ
0.589231	0.361006	1.50444			P0A8W8	UPF0304 protein YfbU	yfbU
0.595984	0.858285	1.5115			P15770	Shikimate dehydrogenase (NADP(+))	aroE
0.600266	0.23893	1.516			P02924	L-arabinose-binding periplasmic protein	araF
0.602106	0.362196	1.51793			P0ACY1	Putative NAD(P)H nitroreductase YdjA	ydjA
0.609819	0.0872275	1.52607			P52061	dITP/XTP pyrophosphatase	rdgB
0.611568	0.0662849	1.52792			P09551	Lysine/arginine/ornithine-binding periplasmic protein	argT
0.612425	0.154285	1.52883			P64614	Uncharacterized protein YhcN	yhcN
0.616388	0.29743	1.53303			P0A7J3	50S ribosomal protein L10	rplJ
0.619999	0.167595	1.53687			P0ACY3	Uncharacterized protein YeaG	yeaG
0.620371	0.952436	1.53727			P0A9D8	2,3,4,5-tetrahydropyridine-2,6-dicarboxylate N-succinyltransferase	dapD
0.622837	0.160015	1.5399			P0A8F0	Uracil phosphoribosyltransferase	upp
0.624825	0.0577452	1.54202			P0A7K6	50S ribosomal protein L19	rplS
0.625124	0.981029	1.54234			P0A6H1	ATP-dependent Clp protease ATP-binding subunit ClpX	clpX
0.634035	0.373245	1.5519			P0AA57	Protein YobA	yobA
0.634878	1.45512	1.55281			P0AFD1	NADH-quinone oxidoreductase subunit E	nuoE
0.642361	0.923611	1.56088			P0AG86	Protein-export protein SecB	secB
0.647305	0.413217	1.56624			P0AEE5	D-galactose-binding periplasmic protein	mglB
0.650257	0.0486002	1.56945			P0A7A2	Probable phosphoglycerate mutase GpmB	gpmB
0.653231	0.956904	1.57269			P0AF96	Toxin-antitoxin biofilm protein TabA	tabA
0.653603	0.17583	1.57309			P0A927	Nucleoside-specific channel-forming protein tsx	tsx
0.657738	0.160581	1.57761			P60422	50S ribosomal protein L2	rplB
0.658728	0.282764	1.57869			P0A7W7	30S ribosomal protein S8	rpsH
0.661987	0.429015	1.58226			P07813	Leucine--tRNA ligase	leuS
0.664057	0.292065	1.58453			P0A7Z4	DNA-directed RNA polymerase subunit alpha	rpoA
0.674715	0.65712	1.59628			P0A7D4	Adenylosuccinate synthetase	purA
0.674753	0.337651	1.59632			P0AG67	30S ribosomal protein S1	rpsA
0.675362	0.419191	1.597			P0A9V1	Lipopolysaccharide export system ATP-binding protein LptB	lptB
0.679768	0.308923	1.60188			P39371	N-acetylneuraminate epimerase	nanM
0.681969	0.154548	1.60433			P0AE06	Multidrug efflux pump subunit AcrA	acrA
0.686028	0.367142	1.60885			P35340	Alkyl hydroperoxide reductase subunit F	ahpF
0.69318	1.52429	1.61684			P0A7C2	LexA repressor	lexA
0.699614	0.623711	1.62407			P76223	Protein YnjB	ynjB
0.702066	0.559257	1.62683			P0AFX9	Sigma-E factor regulatory protein RseB	rseB
0.704395	0.56702	1.62946			P0AC53	Glucose-6-phosphate 1-dehydrogenase;Extracellular death factor	zwf
0.704554	0.451764	1.62964			P0A812	Holliday junction ATP-dependent DNA helicase RuvB	ruvB
0.70676	0.589882	1.63214			P0A8N3	Lysine--tRNA ligase	lysS
0.716275	0.7152	1.64293			P0AGE0	Single-stranded DNA-binding protein	ssb
0.720015	1.15326	1.6472			P0AFW8	Protein rof	rof
0.720608	0.713717	1.64788			P0A7D1	Peptidyl-tRNA hydrolase	pth
0.72694	0.110694	1.65512			P06959	Dihydrolipoyllysine-residue acetyltransferase component of pyruvate dehydrogenase complex	aceF
0.727488	0.203802	1.65575			P02359	30S ribosomal protein S7	rpsG
0.733316	1.6291	1.66246			P24182	Biotin carboxylase	accC
0.736851	0.0326004	1.66653			P68187	Maltose/maltodextrin import ATP-binding protein MalK	malK
0.741344	1.04883	1.67173			P0AFU8	Riboflavin synthase	ribC
0.742286	0.563414	1.67282			P76346	Protein MtfA	mtfA
0.745125	0.672353	1.67612			P37440	Oxidoreductase UcpA	ucpA
0.750187	1.33392	1.68201			P76344	Metal-binding protein ZinT	zinT
0.751697	0.629426	1.68377			P0ACG1	DNA-binding protein StpA	stpA
0.752983	0.00887878	1.68527			P0A7L3	50S ribosomal protein L20	rplT
0.758051	0.388668	1.6912			P0A8I5	tRNA (guanine-N(7)-)-methyltransferase	trmB
0.763506	1.12039	1.69761			P0AF08	Protein mrp	mrp
0.771305	0.110633	1.70681			P37760	dTDP-4-dehydrorhamnose reductase	rfbD
0.776712	1.07581	1.71322			P0C054	Small heat shock protein IbpA	ibpA
0.780473	0.277862	1.71769			P07639	3-dehydroquinate synthase	aroB
0.781024	0.482547	1.71835			P0A8L1	Serine--tRNA ligase	serS
0.784235	0.015443	1.72218			P13036	Fe(3+) dicitrate transport protein FecA	fecA
0.795681	0.148829	1.7359			P60438	50S ribosomal protein L3	rplC
0.795921	0.378323	1.73619			P0AG80	sn-glycerol-3-phosphate-binding periplasmic protein UgpB	ugpB
0.797487	0.564138	1.73807			P60624	50S ribosomal protein L24	rplX
0.804976	0.403773	1.74712			P0A8M0	Asparagine--tRNA ligase	asnS
0.80533	0.413932	1.74755			P32662	Phosphoglycolate phosphatase	gph
0.822229	1.4041	1.76814			P36672	PTS system trehalose-specific EIIBC component;Trehalose-specific phosphotransferase enzyme IIB component;Trehalose permease IIC component	treB
0.823269	0.240116	1.76941			P0A6L4	N-acetylneuraminate lyase	nanA
0.832588	0.763241	1.78088			P26602	Chorismate pyruvate-lyase	ubiC
0.835772	0.148687	1.78481			P0ADY7	50S ribosomal protein L16	rplP
0.836429	0.0044105	1.78562			P0AG51	50S ribosomal protein L30	rpmD
0.844947	0.382227	1.7962			P31979	NADH-quinone oxidoreductase subunit F	nuoF
0.852312	0.294486	1.80539			P0AA43	Ribosomal small subunit pseudouridine synthase A	rsuA
0.854063	0.497037	1.80758			P31060	Putative molybdenum transport ATP-binding protein ModF	modF
0.86544	0.801493	1.8219			P0A7M6	50S ribosomal protein L29	rpmC
0.87254	0.49863	1.83088			P39176	Probable L,D-transpeptidase ErfK/SrfK	erfK
0.874624	0.977883	1.83353			P0AE01	tRNA (cytidine/uridine-2-O-)-methyltransferase TrmJ	trmJ
0.87566	0.215218	1.83485			P0A7R1	50S ribosomal protein L9	rplI
0.879143	0.583394	1.83928			P0ADU2	Probable quinol monooxygenase YgiN	ygiN
0.88714	0.977566	1.84951			P0ACJ8	cAMP-activated global transcriptional regulator CRP	crp
0.889267	0.200566	1.85223			P0A7M2	50S ribosomal protein L28	rpmB
0.889793	0.437977	1.85291			P0A7V0	30S ribosomal protein S2	rpsB
0.889925	0.239819	1.85308			P0A944	Ribosomal-protein-alanine acetyltransferase	rimI
0.891331	0.979684	1.85489			P0AE88	Transcriptional regulatory protein CpxR	cpxR
0.891411	0.412162	1.85499			P0C018	50S ribosomal protein L18	rplR
0.896521	0.448673	1.86157			P45577	RNA chaperone ProQ	proQ
0.903351	1.00482	1.87041			P25718	Alpha-amylase	malS
0.906775	0.334468	1.87485			P0AG44	50S ribosomal protein L17	rplQ
0.914312	0.162988	1.88467			P08179	Phosphoribosylglycinamide formyltransferase	purN
0.9352	0.252924	1.91216			P76193	Probable L,D-transpeptidase YnhG	ynhG
0.937881	0.255604	1.91571			P38051	Isochorismate synthase MenF	menF
0.942244	0.301307	1.92151			P60906	Histidine--tRNA ligase	hisS
0.95138	0.486401	1.93372			P0AA10	50S ribosomal protein L13	rplM
0.953606	0.580065	1.93671			P0AGK4	RNA-binding protein YhbY	yhbY
0.954494	0.746513	1.9379			P02413	50S ribosomal protein L15	rplO
0.955841	1.3905	1.93971			P0A6X7	Integration host factor subunit alpha	ihfA
0.959455	0.205673	1.94458			P0AFX0	Ribosome hibernation promoting factor	hpf
0.960899	0.508211	1.94652			P0AG63	30S ribosomal protein S17	rpsQ
0.968142	0.144561	1.95632			P0A7R9	30S ribosomal protein S11	rpsK
0.980616	0.764054	1.97331			P0ABB0	ATP synthase subunit alpha	atpA
0.993393	0.32488	1.99086			P0A8T7	DNA-directed RNA polymerase subunit beta	rpoC
0.993589	0.400846	1.99113			P0A8I3	UPF0246 protein YaaA	yaaA
1.00017	0.270262	2.00023			P46853	Uncharacterized oxidoreductase YhhX	yhhX
1.01089	0.444639	2.01516			P0A817	S-adenosylmethionine synthase	metK
1.02256	0.319793	2.03152			P05458	Protease 3	ptrA
1.02292	0.899826	2.03203			P68679	30S ribosomal protein S21	rpsU
1.0273	1.00644	2.03821			P69797	PTS system mannose-specific EIIAB component;Mannose-specific phosphotransferase enzyme IIA component;Mannose-specific phosphotransferase enzyme IIB component	manX
1.03311	0.254136	2.04643			P0A8A4	Phosphoenolpyruvate synthase regulatory protein	ppsR
1.03381	0.414449	2.04742			P76108	Putative ABC transporter periplasmic-binding protein YdcS	ydcS
1.03403	0.0539318	2.04774			P00959	Methionine--tRNA ligase	metG
1.05673	0.114347	2.08022			P0ABR1	DNA-damage-inducible protein I	dinI
1.05695	0.834522	2.08052			P0A9H1	G/U mismatch-specific DNA glycosylase	mug
1.05752	0.870805	2.08136			P0AES4	DNA gyrase subunit A	gyrA
1.06839	0.0584793	2.09709			P05459	Erythronate-4-phosphate dehydrogenase	pdxB
1.07903	0.492853	2.11261			P33219	Protein YebF	yebF
1.08349	0.28937	2.11915			P0A8V2	DNA-directed RNA polymerase subunit beta	rpoB
1.08696	0.95332	2.12426			P0AFG8	Pyruvate dehydrogenase E1 component	aceE
1.10837	0.899893	2.15602			P07118	Valine--tRNA ligase	valS
1.11911	0.684775	2.17214			P0ACQ4	Hydrogen peroxide-inducible genes activator	oxyR
1.12442	0.618426	2.18013			P0A850	Trigger factor	tig
1.13173	0.12972	2.19121			P52096	Uncharacterized protein YaeR	yaeR
1.13422	0.19057	2.195			P0AB89	Adenylosuccinate lyase	purB
1.13507	0.598011	2.19629			P0A9C5	Glutamine synthetase	glnA
1.15007	0.252212	2.21924			P21170	Biosynthetic arginine decarboxylase	speA
1.1509	0.828065	2.22053			P09549	Cell division protein DedD	dedD
1.15248	0.27073	2.22296			P0AA39	Ribosomal large subunit pseudouridine synthase C	rluC
1.15851	0.0813587	2.23227			P0A6I3	Pantothenate kinase	coaA
1.16494	0.18344	2.24224			P0A7T7	30S ribosomal protein S18	rpsR
1.16816	0.636818	2.24724			P21889	Aspartate--tRNA ligase	aspS
1.16997	1.0495	2.25007			P0ABB4	ATP synthase subunit beta	atpD
1.20043	0.644928	2.29808			P02930	Outer membrane protein TolC	tolC
1.20305	0.216688	2.30226			P62399	50S ribosomal protein L5	rplE
1.20388	0.462707	2.30358			P0AGD7	Signal recognition particle protein	ffh
1.21411	0.598643	2.31998			P0A9H5	Cob(I)yrinic acid a,c-diamide adenosyltransferase	btuR
1.21855	0.623622	2.32712			P33599	NADH-quinone oxidoreductase subunit C/D	nuoC
1.26317	0.882248	2.40022			P0A7S3	30S ribosomal protein S12	rpsL
1.27058	0.356906	2.41259			P0A7X3	30S ribosomal protein S9	rpsI
1.27794	0.742029	2.42492			P0A6S7	Glycerol-3-phosphate dehydrogenase [NAD(P)+]	gpsA
1.29404	1.263	2.45214			P0A707	Translation initiation factor IF-3;Translation initiation factor IF-3, N-terminally processed;Translation initiation factor IF-3S	infC
1.30159	0.409622	2.465			P24178	Protein YffB	yffB
1.31472	0.545011	2.48754			P61175	50S ribosomal protein L22	rplV
1.32942	0.468794	2.51302			P00957	Alanine--tRNA ligase	alaS
1.38872	0.224605	2.61845			P0ABH7	Citrate synthase	gltA
1.40894	0.666207	2.65542			P68919	50S ribosomal protein L25	rplY
1.41213	0.613182	2.66129			P76177	Protein YdgH	ydgH
1.44531	0.409894	2.72321			P0A7W1	30S ribosomal protein S5	rpsE
1.45058	0.0282236	2.73318			P0A9M0	Lon protease	lon
1.45635	0.740364	2.74413			P33362	Putative osmoprotectant uptake system substrate-binding protein OsmF	osmF
1.4792	0.53091	2.78793			P07395	Phenylalanine--tRNA ligase beta subunit	pheT
1.53286	0.369546	2.8936			P39180	Antigen 43;Antigen 43 alpha chain;Antigen 43 beta chain	flu
1.55429	0.376995	2.9369			P0AG55	50S ribosomal protein L6	rplF
1.5583	0.839784	2.94507			P0A6Q6	3-hydroxyacyl-[acyl-carrier-protein] dehydratase FabZ	fabZ
1.58523	0.548396	3.00055			P0A7T3	30S ribosomal protein S16	rpsP
1.59135	0.233208	3.01331			P0A9Q7	Aldehyde-alcohol dehydrogenase;Alcohol dehydrogenase;Acetaldehyde dehydrogenase [acetylating];Pyruvate-formate-lyase deactivase	adhE
1.63563	0.0579096	3.10724			P32131	Oxygen-independent coproporphyrinogen-III oxidase	hemN
1.68996	0.247725	3.22647			P16659	Proline--tRNA ligase	proS
1.69761	0.960641	3.24364			P0AG90	Protein translocase subunit SecD	secD
1.72357	1.12666	3.30253			P0AFI7	Pyridoxine/pyridoxamine 5-phosphate oxidase	pdxH
1.72537	0.659972	3.30665			P76422	Hydroxymethylpyrimidine/phosphomethylpyrimidine kinase	thiD
1.9071	0.577743	3.75054			P0A705	Translation initiation factor IF-2	infB
1.90763	1.42902	3.75193			P0ACF4	DNA-binding protein HU-beta	hupB
1.94532	0.356937	3.85124			P76008	Murein tetrapeptide carboxypeptidase	ldcA
2.07603	1.14762	4.21646			P0ACF0	DNA-binding protein HU-alpha	hupA
2.0774	1.11639	4.22045			P0ABA4	ATP synthase subunit delta	atpH
2.17361	1.18138	4.5115			P0A7U3	30S ribosomal protein S19	rpsS
2.3391	0.429403	5.05986			P0ADY3	50S ribosomal protein L14	rplN
2.40272	0.498407	5.28798			P00452	Ribonucleoside-diphosphate reductase 1 subunit alpha	nrdA
2.42627	0.251762	5.37502			P0AG30	Transcription termination factor Rho	rho
2.66925	0.714379	6.36099			P0ABA6	ATP synthase gamma chain	atpG
2.8547	1.40319	7.23352			P0A9P6	ATP-dependent RNA helicase DeaD	deaD
2.8731	1.1944	7.32639			P33602	NADH-quinone oxidoreductase subunit G	nuoG
3.23043	0.337878	9.38548			P00490	Maltodextrin phosphorylase	malP

## Sheet: ∆spy_Q100L
log difference (delta-wt)	log(p-value)	fold change	significant	down/up	Protein IDs	Majority protein IDs	Protein names	Gene names	Cellular localization
-11.2346	3.00418	2409.64	+	down	P77754	P77754	Spheroplast protein Y	spy	G
-7.22509	4.29656	149.612	+	down	P02943	P02943	Maltoporin	lamB	H
-5.16749	4.33322	35.9392	+	down	P76194	P76194	Cysteine desulfuration protein SufE	sufE	F1
-4.02526	2.51277	16.2827	+	down	P06996;P77519;P76335;P77747	P06996	Outer membrane protein C	ompC	H
-3.69387	1.68293	12.9409	+	down	P0AEB2	P0AEB2	D-alanyl-D-alanine carboxypeptidase DacA	dacA	F2
-1.45528	1.54677	2.74209	+	down	P0AA97	P0AA97	Uncharacterized protein YaeQ	yaeQ	A
-1.40601	2.54401	2.65004	+	down	P0A8A2	P0A8A2	Probable transcriptional regulatory protein YeeN	yeeN	A
-1.3234	1.9019	2.50255	+	down	Q59385	Q59385	Copper-exporting P-type ATPase A	copA	B
-0.951662	1.79923	1.9341	+	down	P23869	P23869	Peptidyl-prolyl cis-trans isomerase B	ppiB	F1
0.92532	1.62028	1.8991	+	up	P0A9D8	P0A9D8	2,3,4,5-tetrahydropyridine-2,6-dicarboxylate N-succinyltransferase	dapD	A,F1
1.07052	3.39863	2.10019	+	up	P0ADG4	P0ADG4	Inositol-1-monophosphatase	suhB	F1
1.07409	2.12056	2.1054	+	up	P76658	P76658	Bifunctional protein HldE;D-beta-D-heptose 7-phosphate kinase;D-beta-D-heptose 1-phosphate adenylyltransferase	hldE	A
1.18393	1.87953	2.27194	+	up	P37440	P37440	Oxidoreductase UcpA	ucpA	A
1.3462	2.38582	2.54241	+	up	P0A9H5	P0A9H5	Cob(I)yrinic acid a,c-diamide adenosyltransferase	btuR	A
2.64902	2.72775	6.27241	+	up	P0AGL7	P0AGL7	Ribosomal RNA small subunit methyltransferase E	rsmE	A,F1
2.7732	4.562	6.83622	+	up	P0ACS5	P0ACS5	HTH-type transcriptional regulator ZntR	zntR	A,N
3.19302	3.8159	9.14526	+	up	P77444	P77444	Cysteine desulfurase	sufS	A,F1
3.36733	3.66227	10.3197	+	up	P0A948	P0A948	Ribosomal-protein-alanine acetyltransferase	rimJ	A,F1
3.56883	3.67586	11.8666	+	up	P0A6E9	P0A6E9	ATP-dependent dethiobiotin synthetase BioD 2	bioD2	A
3.63677	5.44991	12.4388	+	up	P23331	P23331	Thymidine kinase	tdk	A
4.00958	8.0862	16.1066	+	up	P14175	P14175	Glycine betaine/L-proline transport ATP-binding protein ProV	proV	A
4.20576	3.37716	18.4526	+	up	P09549	P09549	Cell division protein DedD	dedD	B
4.69216	4.68166	25.8512	+	up	P24186	P24186	Bifunctional protein FolD;Methylenetetrahydrofolate dehydrogenase;Methenyltetrahydrofolate cyclohydrolase	folD	A
5.19839	5.44661	36.7174	+	up	P07014	P07014	Succinate dehydrogenase iron-sulfur subunit	sdhB	N
5.53629	3.24608	46.4077	+	up	P0AF03	P0AF03	Molybdopterin adenylyltransferase	mog	A
-2.32965	1.27397	5.02685			P0AG82	P0AG82	Phosphate-binding protein PstS	pstS
-1.63236	0.724475	3.10019			P09169	P09169	Protease 7	ompT
-1.61577	0.801256	3.06475			P0A9K7	P0A9K7	Phosphate-specific transport system accessory protein PhoU	phoU
-1.6031	0.540044	3.03796			P0AGD1	P0AGD1	Superoxide dismutase [Cu-Zn]	sodC
-1.41899	0.562087	2.67397			P04079	P04079	GMP synthase [glutamine-hydrolyzing]	guaA
-1.38893	1.06938	2.61885			P0AB55	P0AB55	Protein YciI	yciI
-1.31606	0.224469	2.48984			P0AES6	P0AES6	DNA gyrase subunit B	gyrB
-1.31107	0.945876	2.48126			P0A9X9	P0A9X9	Cold shock protein CspA	cspA
-1.28372	0.817056	2.43465			P0AFZ1	P0AFZ1	Protein SseB	sseB
-1.16781	0.841451	2.2467			P0C0V0	P0C0V0	Periplasmic serine endoprotease DegP	degP
-1.11799	0.34421	2.17045			P77202	P77202	Thiol:disulfide interchange protein DsbG	dsbG
-1.10542	0.151212	2.15161			P40191	P40191	Pyridoxine kinase	pdxK
-1.06482	1.2528	2.09191			P0A951	P0A951	Spermidine N(1)-acetyltransferase	speG
-1.04068	0.712692	2.05719			P0AFJ5	P0AFJ5	Phosphate regulon transcriptional regulatory protein PhoB	phoB
-1.01808	1.12082	2.02523			P0AB46	P0AB46	Uncharacterized protein YmgD	ymgD
-1.00263	0.370787	2.00365			P09158	P09158	Polyamine aminopropyltransferase	speE
-0.997528	1.29078	1.99658			P0AD49	P0AD49	Ribosome-associated inhibitor A	raiA
-0.996578	0.641296	1.99526			P0C8J8;P0C8K0	P0C8J8	D-tagatose-1,6-bisphosphate aldolase subunit GatZ	gatZ
-0.965614	0.758766	1.95289			P0A6L9	P0A6L9	Co-chaperone protein HscB	hscB
-0.934114	0.984186	1.91072			P23857	P23857	Thiosulfate sulfurtransferase PspE	pspE
-0.921465	0.331295	1.89404			P0AG48	P0AG48	50S ribosomal protein L21	rplU
-0.91168	0.673788	1.88124			P30860	P30860	ABC transporter arginine-binding protein 1	artJ
-0.909521	0.701307	1.87842			P61316	P61316	Outer-membrane lipoprotein carrier protein	lolA
-0.891634	0.153951	1.85528			P31130	P31130	Uncharacterized protein YdeI	ydeI
-0.876085	0.29611	1.83539			P0ADX7	P0ADX7	Uncharacterized protein YhhA	yhhA
-0.867332	0.657489	1.82429			P0ADB1	P0ADB1	Osmotically-inducible lipoprotein E	osmE
-0.866375	1.78545	1.82308			P0A6K6	P0A6K6	Phosphopentomutase	deoB
-0.864948	0.478644	1.82127			P64596	P64596	Uncharacterized protein YraP	yraP
-0.853949	0.79549	1.80744			P0AA04	P0AA04	Phosphocarrier protein HPr	ptsH
-0.851681	2.40358	1.8046			P63020	P63020	Fe/S biogenesis protein NfuA	nfuA
-0.830494	0.962953	1.77829			P64534	P64534	Nickel/cobalt homeostasis protein RcnB	rcnB
-0.828506	0.460428	1.77585			P45523	P45523	FKBP-type peptidyl-prolyl cis-trans isomerase FkpA	fkpA
-0.82355	0.294594	1.76976			P07102	P07102	Periplasmic AppA protein;Phosphoanhydride phosphohydrolase;4-phytase	appA
-0.819353	0.608948	1.76461			P0ADS6	P0ADS6	Uncharacterized protein YggE	yggE
-0.818194	0.409792	1.7632			P0AF12	P0AF12	5-methylthioadenosine/S-adenosylhomocysteine nucleosidase	mtnN
-0.816397	0.602924	1.761			P33136	P33136	Glucans biosynthesis protein G	mdoG
-0.791849	1.17921	1.73129			P34209	P34209	Protein YdcF	ydcF
-0.785912	0.329761	1.72418			P32662	P32662	Phosphoglycolate phosphatase	gph
-0.763409	0.0319011	1.6975			P76002	P76002	Inhibitor of g-type lysozyme	pliG
-0.760124	0.445713	1.69364			P46852	P46852	Quercetin 2,3-dioxygenase	yhhW
-0.751865	0.704139	1.68397			P0ADA1	P0ADA1	Acyl-CoA thioesterase I	tesA
-0.749517	2.06282	1.68123			P0A6C1	P0A6C1	Endonuclease 4	nfo
-0.744032	1.03932	1.67485			P0ABD8	P0ABD8	Biotin carboxyl carrier protein of acetyl-CoA carboxylase	accB
-0.738495	0.865675	1.66843			P0A972	P0A972	Cold shock-like protein CspE	cspE
-0.733015	0.175547	1.66211			P0AGC3	P0AGC3	Soluble lytic murein transglycosylase	slt
-0.719316	0.504333	1.6464			P30859	P30859	Putative ABC transporter arginine-binding protein 2	artI
-0.713161	0.778116	1.63939			P0A6N4	P0A6N4	Elongation factor P	efp
-0.712296	0.368314	1.63841			P75694	P75694	Uncharacterized protein YahO	yahO
-0.708582	0.045787	1.6342			P0A6F3	P0A6F3	Glycerol kinase	glpK
-0.697845	0.538272	1.62208			P52119	P52119	UPF0125 protein RatB	ratB
-0.66976	0.4792	1.59081			P68206	P68206	UPF0337 protein YjbJ	yjbJ
-0.666878	0.49858	1.58763			P0ADV7	P0ADV7	Probable phospholipid-binding protein MlaC	mlaC
-0.662544	0.888369	1.58287			P0AEX9	P0AEX9	Maltose-binding periplasmic protein	malE
-0.661058	0.0207547	1.58124			P11880	P11880	UDP-N-acetylmuramoyl-tripeptide--D-alanyl-D-alanine ligase	murF
-0.6488	1.44947	1.56786			P0AD59	P0AD59	Inhibitor of vertebrate lysozyme	ivy
-0.642218	0.507239	1.56073			P08337	P08337	8-oxo-dGTP diphosphatase	mutT
-0.638748	0.54781	1.55698			P02925	P02925	D-ribose-binding periplasmic protein	rbsB
-0.629153	0.247928	1.54666			P62672	P62672	Protein ApaG	apaG
-0.628563	1.49142	1.54602			P0AEI6	P0AEI6	Phosphatase NudJ	nudJ
-0.625115	0.637131	1.54233			P0AFX4	P0AFX4	Regulator of sigma D	rsd
-0.624718	0.247069	1.54191			P0A8C1	P0A8C1	UPF0145 protein YbjQ	ybjQ
-0.622789	1.20282	1.53985			P0ACX3	P0ACX3	Putative monooxygenase YdhR	ydhR
-0.620064	0.252483	1.53694			P64463	P64463	Putative selenoprotein YdfZ	ydfZ
-0.614872	0.372489	1.53142			P0AD24	P0AD24	UPF0352 protein YejL	yejL
-0.612404	0.892901	1.5288			P0AEG6	P0AEG6	Thiol:disulfide interchange protein DsbC	dsbC
-0.604303	0.0785854	1.52024			P0A746	P0A746	Peptide methionine sulfoxide reductase MsrB	msrB
-0.602301	0.389243	1.51814			P37329	P37329	Molybdate-binding periplasmic protein	modA
-0.598808	0.155047	1.51447			P0A8N5	P0A8N5	Lysine--tRNA ligase, heat inducible	lysU
-0.596762	0.473139	1.51232			P0A8X2	P0A8X2	Protein YceI	yceI
-0.593279	0.259879	1.50867			P0ACA1	P0ACA1	Uncharacterized GST-like protein YibF	yibF
-0.590019	0.526252	1.50527			P42616	P42616	Protein YqjC	yqjC
-0.589523	0.288659	1.50475			P0AEL6	P0AEL6	Ferrienterobactin-binding periplasmic protein	fepB
-0.587975	1.03154	1.50313			P75874	P75874	Uncharacterized protein YccU	yccU
-0.585917	0.77201	1.50099			P0A7G2	P0A7G2	Ribosome-binding factor A	rbfA
-0.583097	0.438298	1.49806			P0A6F9	P0A6F9	10 kDa chaperonin	groS
-0.57308	1.28621	1.4877			P0A8K5	P0A8K5	UPF0253 protein YaeP	yaeP
-0.569111	0.0586002	1.48361			P62768	P62768	UPF0325 protein YaeH	yaeH
-0.561876	0.300321	1.47619			P36560	P36560	Acid shock protein	asr
-0.557911	0.327199	1.47214			P05707	P05707	Sorbitol-6-phosphate 2-dehydrogenase	srlD
-0.555704	0.564284	1.46989			P0AB65;P30131	P0AB65	Acylphosphatase	yccX
-0.550615	0.48944	1.46471			P0C037	P0C037	UPF0345 protein YaiE	yaiE
-0.548872	0.411616	1.46294			P0AEU7	P0AEU7	Chaperone protein Skp	skp
-0.546005	0.330837	1.46004			P0A6L2	P0A6L2	4-hydroxy-tetrahydrodipicolinate synthase	dapA
-0.54208	1.04244	1.45607			P0DMC7	P0DMC7	Transcriptional regulatory protein RcsB	rcsB
-0.540958	0.0824257	1.45494			P0A6T1;CON__Q3ZBD7	P0A6T1	Glucose-6-phosphate isomerase	pgi
-0.540913	0.453022	1.45489			P0A9Y6	P0A9Y6	Cold shock-like protein CspC	cspC
-0.5397	0.587981	1.45367			P0AEQ3	P0AEQ3	Glutamine-binding periplasmic protein	glnH
-0.537354	0.560009	1.45131			P0AEE5	P0AEE5	D-galactose-binding periplasmic protein	mglB
-0.536663	0.404283	1.45061			P0ACC3	P0ACC3	Iron-sulfur cluster insertion protein ErpA	erpA
-0.532942	0.704076	1.44688			P45578	P45578	S-ribosylhomocysteine lyase	luxS
-0.526255	0.448711	1.44019			P00805	P00805	L-asparaginase 2	ansB
-0.526066	0.828436	1.44			P77735	P77735	Uncharacterized oxidoreductase YajO	yajO
-0.519541	0.597	1.4335			P0A6E1	P0A6E1	Shikimate kinase 2	aroL
-0.518689	1.03456	1.43265			P60560	P60560	GMP reductase	guaC
-0.512478	0.10184	1.4265			P0CE48;P0CE47	P0CE48;P0CE47	Elongation factor Tu 2;Elongation factor Tu 1	tufB;tufA
-0.510342	0.326533	1.42439			P0C058	P0C058	Small heat shock protein IbpB	ibpB
-0.50522	0.287436	1.41934			P0AEU0	P0AEU0	Histidine-binding periplasmic protein	hisJ
-0.498569	1.8993	1.41281			P00448	P00448	Superoxide dismutase [Mn]	sodA
-0.49192	0.281556	1.40631			P08178	P08178	Phosphoribosylformylglycinamidine cyclo-ligase	purM
-0.491034	0.272845	1.40545			P27248	P27248	Aminomethyltransferase	gcvT
-0.489822	0.973923	1.40427			P0AE63	P0AE63	Cation transport regulator ChaB	chaB
-0.481707	0.0468456	1.39639			P09394	P09394	Glycerophosphoryl diester phosphodiesterase	glpQ
-0.48111	0.115472	1.39582			P0A870	P0A870	Transaldolase B	talB
-0.480162	0.758803	1.3949			P0ACW6	P0ACW6	Uncharacterized protein YdcH	ydcH
-0.479882	0.0348909	1.39463			P75691	P75691	Aldehyde reductase YahK	yahK
-0.478336	0.714044	1.39314			Q46857	Q46857	2,5-diketo-D-gluconic acid reductase A	dkgA
-0.47011	1.23436	1.38522			P0AFJ1	P0AFJ1	Protein PhnA	phnA
-0.466757	0.565303	1.382			P0AFL3	P0AFL3	Peptidyl-prolyl cis-trans isomerase A	ppiA
-0.466629	0.369614	1.38188			P0A8I1	P0A8I1	Putative Holliday junction resolvase	yqgF
-0.459045	0.669219	1.37463			P0A6A8	P0A6A8	Acyl carrier protein	acpP
-0.452646	0.291493	1.36855			P03817	P03817	Protein MioC	mioC
-0.449946	0.245008	1.36599			P21338	P21338	Ribonuclease I	rna
-0.447325	1.14744	1.36351			P52697	P52697	6-phosphogluconolactonase	pgl
-0.446482	0.0550562	1.36271			P64506	P64506	Uncharacterized protein YebY	yebY
-0.442213	1.11781	1.35869			P0A8E7	P0A8E7	UPF0234 protein YajQ	yajQ
-0.432186	0.96381	1.34928			P25536	P25536	Maf-like protein YhdE	yhdE
-0.431004	0.0235916	1.34817			P0AET2	P0AET2	Acid stress chaperone HdeB	hdeB
-0.430267	0.13983	1.34748			P31550	P31550	Thiamine-binding periplasmic protein	thiB
-0.430029	0.00608184	1.34726			P13001	P13001	Pimeloyl-[acyl-carrier protein] methyl ester esterase	bioH
-0.429155	1.07856	1.34645			P0A780	P0A780	N utilization substance protein B	nusB
-0.427389	0.249927	1.3448			P12994	P12994	UPF0098 protein YbhB	ybhB
-0.426286	0.151413	1.34377			P0A8D0	P0A8D0	Transcriptional repressor NrdR	nrdR
-0.421837	0.156944	1.33963			P09551	P09551	Lysine/arginine/ornithine-binding periplasmic protein	argT
-0.412743	0.19597	1.33121			P07650	P07650	Thymidine phosphorylase	deoA
-0.408541	0.513333	1.32734			P76491	P76491	5-deoxynucleotidase YfbR	yfbR
-0.408521	1.12512	1.32732			P60720	P60720	Octanoyltransferase	lipB
-0.408463	0.249116	1.32727			P0AED5	P0AED5	Response regulator UvrY	uvrY
-0.404406	0.91184	1.32354			P32680	P32680	Uncharacterized protein YjaG	yjaG
-0.403576	0.0775845	1.32278			P0A9L5	P0A9L5	Peptidyl-prolyl cis-trans isomerase C	ppiC
-0.40308	0.535208	1.32233			P0AFH8	P0AFH8	Osmotically-inducible protein Y	osmY
-0.401152	0.091754	1.32056			P0A9C3	P0A9C3	Aldose 1-epimerase	galM
-0.400049	0.096655	1.31955			P0A927	P0A927	Nucleoside-specific channel-forming protein tsx	tsx
-0.395267	0.390882	1.31519			P26648	P26648	Cell division protein FtsP	ftsP
-0.393705	0.504889	1.31376			P06999	P06999	ATP-dependent 6-phosphofructokinase isozyme 2	pfkB
-0.393515	0.566841	1.31359			P0ABS1	P0ABS1	RNA polymerase-binding transcription factor DksA	dksA
-0.393324	0.67205	1.31342			Q47622	Q47622	Peptide transport periplasmic protein SapA	sapA
-0.391914	0.911027	1.31213			P0A7Z0	P0A7Z0	Ribose-5-phosphate isomerase A	rpiA
-0.390537	0.36503	1.31088			P76076	P76076	Uncharacterized protein YdbL	ydbL
-0.38908	0.667371	1.30956			P0A862	P0A862	Thiol peroxidase	tpx
-0.388195	0.87397	1.30875			P0AFM2	P0AFM2	Glycine betaine-binding periplasmic protein	proX
-0.38695	0.0171559	1.30763			P0A8A0	P0A8A0	Probable transcriptional regulatory protein YebC	yebC
-0.384628	0.885031	1.30552			P0AGB0	P0AGB0	Phosphoserine phosphatase	serB
-0.383535	0.389927	1.30453			P75949	P75949	Beta-hexosaminidase	nagZ
-0.382565	0.0386163	1.30366			P31658	P31658	Molecular chaperone Hsp31 and glyoxalase 3	hchA
-0.38171	0.214006	1.30289			P37349	P37349	PTS-dependent dihydroxyacetone kinase, phosphotransferase subunit DhaM;Phosphocarrier protein HPr;Phosphotransferase enzyme IIA component	dhaM
-0.376152	0.0634294	1.29788			P0AE08	P0AE08	Alkyl hydroperoxide reductase subunit C	ahpC
-0.372877	0.120182	1.29493			P0A6T9	P0A6T9	Glycine cleavage system H protein	gcvH
-0.370602	0.310684	1.29289			P45955	P45955	Uncharacterized protein YbgF	ybgF
-0.370235	0.0502711	1.29256			P0A749	P0A749	UDP-N-acetylglucosamine 1-carboxyvinyltransferase	murA
-0.362183	0.243541	1.28537			P0AC59	P0AC59	Glutaredoxin-2	grxB
-0.360943	1.88393	1.28426			P0A805	P0A805	Ribosome-recycling factor	frr
-0.360275	0.15307	1.28367			P0ABE2	P0ABE2	Protein BolA	bolA
-0.3596	0.0661199	1.28307			P69820	P69820	Ascorbate-specific phosphotransferase enzyme IIA component	ulaC
-0.3596	0.020844	1.28307			P0ADE6	P0ADE6	Uncharacterized protein YgaU	ygaU
-0.35681	0.420832	1.28059			P0A8P3	P0A8P3	Probable Fe(2+)-trafficking protein	yggX
-0.356621	0.579212	1.28042			P37661	P37661	Phosphoethanolamine transferase EptB	eptB
-0.355978	6.27226e-05	1.27985			P75849	P75849	Uncharacterized protein YcbL	ycbL
-0.355825	0.339055	1.27972			P0A8J4	P0A8J4	UPF0250 protein YbeD	ybeD
-0.355755	0.0518437	1.27965			P09372	P09372	Protein GrpE	grpE
-0.354507	0.395961	1.27855			P24203	P24203	Uncharacterized GTP-binding protein YjiA	yjiA
-0.35073	0.0626224	1.27521			P0A7N9	P0A7N9	50S ribosomal protein L33	rpmG
-0.350117	0.803215	1.27466			P03841	P03841	Maltose operon periplasmic protein	malM
-0.34975	0.0585973	1.27434			P0ADA5	P0ADA5	Uncharacterized lipoprotein YajG	yajG
-0.348797	0.317586	1.2735			P0AFK9	P0AFK9	Spermidine/putrescine-binding periplasmic protein	potD
-0.348457	0.146334	1.2732			P0AGK4	P0AGK4	RNA-binding protein YhbY	yhbY
-0.348425	0.628968	1.27317			P25738	P25738	Acidic protein MsyB	msyB
-0.347065	0.448071	1.27197			P39099	P39099	Periplasmic pH-dependent serine endoprotease DegQ	degQ
-0.34436	0.121483	1.26959			P0A953	P0A953	3-oxoacyl-[acyl-carrier-protein] synthase 1	fabB
-0.34379	0.175289	1.26909			P61887	P61887	Glucose-1-phosphate thymidylyltransferase 2	rmlA2
-0.339748	0.340195	1.26554			P0AB40	P0AB40	Multiple stress resistance protein BhsA	bhsA
-0.332574	0.539784	1.25926			P15640	P15640	Phosphoribosylamine--glycine ligase	purD
-0.326582	0.170682	1.25404			P0AFW8	P0AFW8	Protein rof	rof
-0.32597	0.0574029	1.25351			P19926	P19926	Glucose-1-phosphatase	agp
-0.324942	0.303702	1.25261			P0AD96	P0AD96	Leu/Ile/Val-binding protein	livJ
-0.324577	0.239829	1.2523			P0A7L0	P0A7L0	50S ribosomal protein L1	rplA
-0.323765	0.213725	1.25159			P39187	P39187	Uncharacterized protein YtfJ	ytfJ
-0.323212	0.0403527	1.25111			P0A717	P0A717	Ribose-phosphate pyrophosphokinase	prs
-0.32217	0.287601	1.25021			P0A884	P0A884	Thymidylate synthase	thyA
-0.320303	0.377962	1.24859			P21369	P21369	Pyrazinamidase/nicotinamidase	pncA
-0.319176	1.17934	1.24762			P0A6D7	P0A6D7	Shikimate kinase 1	aroK
-0.315134	0.0198005	1.24413			P0ABP8	P0ABP8	Purine nucleoside phosphorylase DeoD-type	deoD
-0.31455	0.390045	1.24362			P37902	P37902	Glutamate/aspartate periplasmic-binding protein	gltI
-0.312649	0.315002	1.24199			P07024	P07024	Protein UshA;UDP-sugar hydrolase;5-nucleotidase	ushA
-0.305901	0.403133	1.23619			P23827	P23827	Ecotin	eco
-0.303217	0.520661	1.23389			P0AEG4	P0AEG4	Thiol:disulfide interchange protein DsbA	dsbA
-0.301687	0.0118709	1.23259			P05458	P05458	Protease 3	ptrA
-0.296206	0.20231	1.22791			P0A8Y3	P0A8Y3	Alpha-D-glucose-1-phosphate phosphatase YihX	yihX
-0.295353	0.949835	1.22719			P39337	P39337	Uncharacterized N-acetyltransferase YjgM	yjgM
-0.294401	0.0643195	1.22638			P60785	P60785	Elongation factor 4	lepA
-0.293871	0.367447	1.22593			P64614	P64614	Uncharacterized protein YhcN	yhcN
-0.282532	0.0846232	1.21633			P0AD61	P0AD61	Pyruvate kinase I	pykF
-0.279644	0.555865	1.2139			P0AFG0	P0AFG0	Transcription termination/antitermination protein NusG	nusG
-0.278515	0.435503	1.21295			P37648	P37648	Protein YhjJ	yhjJ
-0.278368	0.346101	1.21282			P40120	P40120	Glucans biosynthesis protein D	mdoD
-0.278084	0.470893	1.21258			P0ADV1	P0ADV1	Lipopolysaccharide export system protein LptA	lptA
-0.277876	0.964001	1.21241			P0AGL2	P0AGL2	Putative reactive intermediate deaminase TdcF	tdcF
-0.276617	1.19187	1.21135			P61949	P61949	Flavodoxin-1	fldA
-0.276596	0.140141	1.21133			P0AB91	P0AB91	Phospho-2-dehydro-3-deoxyheptonate aldolase, Phe-sensitive	aroG
-0.27648	0.450917	1.21124			P0AF50	P0AF50	Uncharacterized protein YjbR	yjbR
-0.27499	0.610158	1.20999			P69441	P69441	Adenylate kinase	adk
-0.274879	0.0836803	1.20989			P51981	P51981	L-Ala-D/L-Glu epimerase	ycjG
-0.271425	0.3483	1.207			P0AC81	P0AC81	Lactoylglutathione lyase	gloA
-0.270067	0.234038	1.20586			P12295	P12295	Uracil-DNA glycosylase	ung
-0.266989	0.0483445	1.20329			P26365	P26365	N-acetylmuramoyl-L-alanine amidase AmiB	amiB
-0.266474	0.489839	1.20286			P00926	P00926	D-serine dehydratase	dsdA
-0.262953	0.157027	1.19993			P51024	P51024	Uncharacterized protein YaiL	yaiL
-0.262829	0.489581	1.19983			P45470	P45470	Protein YhbO	yhbO
-0.26253	0.285292	1.19958			Q47690	Q47690	Homocysteine S-methyltransferase	mmuM
-0.256283	0.0231214	1.1944			P77150	P77150	Pyridoxamine kinase	pdxY
-0.255201	0.952671	1.1935			P20605	P20605	Probable adenosine monophosphate-protein transferase fic	fic
-0.254835	0.118254	1.1932			P0A9B2	P0A9B2	Glyceraldehyde-3-phosphate dehydrogenase A	gapA
-0.254271	0.717518	1.19273			P0A8D6	P0A8D6	O-acetyl-ADP-ribose deacetylase	ymdB
-0.254219	0.371153	1.19269			P05706	P05706	Glucitol/sorbitol-specific phosphotransferase enzyme IIA component	srlB
-0.249718	0.3624	1.18897			P0A6Z3	P0A6Z3	Chaperone protein HtpG	htpG
-0.249174	0.0325139	1.18853			Q46845	Q46845	Disulfide-bond oxidoreductase YghU	yghU
-0.246342	0.0647728	1.1862			P52643	P52643	D-lactate dehydrogenase	ldhA
-0.245169	0.214642	1.18523			P10908	P10908	Glycerophosphoryl diester phosphodiesterase	ugpQ
-0.245047	0.373929	1.18513			P0A9W6	P0A9W6	Acid stress protein IbaG	ibaG
-0.244545	0.423337	1.18472			P0AF28	P0AF28	Nitrate/nitrite response regulator protein NarL	narL
-0.243052	0.0120721	1.18349			P0A744	P0A744	Peptide methionine sulfoxide reductase MsrA	msrA
-0.242251	1.96561	1.18284			P19624	P19624	4-hydroxythreonine-4-phosphate dehydrogenase	pdxA
-0.240614	0.224108	1.1815			P63284	P63284	Chaperone protein ClpB	clpB
-0.239202	0.196661	1.18034			P0A761	P0A761	Putative N-acetylmannosamine-6-phosphate 2-epimerase	nanE
-0.23802	0.218484	1.17937			P13016	P13016	1,6-anhydro-N-acetylmuramyl-L-alanine amidase AmpD	ampD
-0.237114	0.058532	1.17863			P12758	P12758	Uridine phosphorylase	udp
-0.234152	0.411473	1.17622			P0AEC3	P0AEC3	Aerobic respiration control sensor protein ArcB	arcB
-0.232924	0.176126	1.17521			P52007	P52007	Protein YecM	yecM
-0.232792	0.223657	1.17511			P62707	P62707	2,3-bisphosphoglycerate-dependent phosphoglycerate mutase	gpmA
-0.231651	0.848334	1.17418			P0A6W5	P0A6W5	Transcription elongation factor GreA	greA
-0.22892	0.0247296	1.17196			P37387	P37387	D-xylose-binding periplasmic protein	xylF
-0.226398	1.02845	1.16991			P0AEW9	P0AEW9	1-phosphofructokinase	fruK
-0.225389	0.0819143	1.16909			P0A855	P0A855	Protein TolB	tolB
-0.216314	0.265355	1.16176			P17993	P17993	Ubiquinone biosynthesis O-methyltransferase	ubiG
-0.214697	0.0145257	1.16046			P0A9N4	P0A9N4	Pyruvate formate-lyase 1-activating enzyme	pflA
-0.212585	0.114402	1.15876			P09147	P09147	UDP-glucose 4-epimerase	galE
-0.205585	0.224023	1.15315			P0AET8	P0AET8	7-alpha-hydroxysteroid dehydrogenase	hdhA
-0.204967	0.063448	1.15266			P0AFR4	P0AFR4	Uncharacterized protein YciO	yciO
-0.202782	0.0952883	1.15092			P0AE18	P0AE18	Methionine aminopeptidase	map
-0.201296	0.593673	1.14973			Q46822	Q46822	Isopentenyl-diphosphate Delta-isomerase	idi
-0.199078	0.0380535	1.14796			P69506	P69506	Iron-sulfur cluster repair protein YtfE	ytfE
-0.19511	0.49608	1.14481			P64483	P64483	Uncharacterized protein YeaK	yeaK
-0.193033	0.219606	1.14316			P0A8U0	P0A8U0	Protein Syd	syd
-0.192839	0.0165548	1.14301			P60595	P60595	Imidazole glycerol phosphate synthase subunit HisH	hisH
-0.192156	0.06378	1.14247			P18390	P18390	Uncharacterized protein YjjA	yjjA
-0.186668	0.00613596	1.13813			P39401	P39401	Phosphoglycerol transferase I	mdoB
-0.184608	0.273401	1.13651			P0A7N4	P0A7N4	50S ribosomal protein L32	rpmF
-0.183546	0.0533733	1.13567			P0AFX0	P0AFX0	Ribosome hibernation promoting factor	hpf
-0.183086	0.511951	1.13531			P0C8J6	P0C8J6	D-tagatose-1,6-bisphosphate aldolase subunit GatY	gatY
-0.180683	0.096714	1.13342			P76014	P76014	PTS-dependent dihydroxyacetone kinase, ADP-binding subunit DhaL	dhaL
-0.179317	0.400367	1.13235			P32173	P32173	Molybdenum cofactor guanylyltransferase	mobA
-0.178461	0.0563875	1.13168			P41407	P41407	FMN-dependent NADH-azoreductase	azoR
-0.177015	0.0309201	1.13054			P22939	P22939	Farnesyl diphosphate synthase	ispA
-0.176479	0.117417	1.13012			P0A9Q1	P0A9Q1	Aerobic respiration control protein ArcA	arcA
-0.172802	0.0211265	1.12725			P0AFP6	P0AFP6	Putative GTP cyclohydrolase 1 type 2	ybgI
-0.170002	0.188285	1.12506			P28861	P28861	Ferredoxin--NADP reductase	fpr
-0.168461	0.020451	1.12386			P39265	P39265	D-allose-binding periplasmic protein	alsB
-0.167349	0.155262	1.12299			P0AG51	P0AG51	50S ribosomal protein L30	rpmD
-0.16692	0.131229	1.12266			P0A6K3	P0A6K3	Peptide deformylase	def
-0.165224	0.198441	1.12134			P0AAV6	P0AAV6	Uncharacterized protein YbgS	ybgS
-0.165112	0.209009	1.12125			P69783	P69783	Glucose-specific phosphotransferase enzyme IIA component	crr
-0.164514	0.0826266	1.12079			P39342	P39342	Uncharacterized protein YjgR	yjgR
-0.163107	0.0893584	1.1197			P0A8Z0	P0A8Z0	Acyl-CoA thioester hydrolase YciA	yciA
-0.161221	0.478432	1.11823			P76177	P76177	Protein YdgH	ydgH
-0.160097	0.0112631	1.11736			P0AE06	P0AE06	Multidrug efflux pump subunit AcrA	acrA
-0.155594	0.320866	1.11388			P09424	P09424	Mannitol-1-phosphate 5-dehydrogenase	mtlD
-0.155148	0.02881	1.11354			P04693	P04693	Aromatic-amino-acid aminotransferase	tyrB
-0.154436	0.724193	1.11299			P0ABF6	P0ABF6	Cytidine deaminase	cdd
-0.154329	0.405947	1.1129			P0A734	P0A734	Cell division topological specificity factor	minE
-0.150812	0.357897	1.11019			P0ADU5	P0ADU5	Protein YgiW	ygiW
-0.147415	0.0659025	1.10758			P0ADS9	P0ADS9	Uncharacterized protein YggN	yggN
-0.144701	0.373258	1.1055			P0AEY5	P0AEY5	Modulator of drug activity B	mdaB
-0.144361	0.324273	1.10524			P0AB18	P0AB18	Sulfurtransferase TusE	tusE
-0.143879	0.0191623	1.10487			P0ADM8	P0ADM8	Uncharacterized protein YieE	yieE
-0.143185	0.216637	1.10434			P0AA16	P0AA16	Transcriptional regulatory protein OmpR	ompR
-0.141357	0.124905	1.10294			P76172	P76172	Uncharacterized protein YnfD	ynfD
-0.139849	0.0954716	1.10179			P68066	P68066	Autonomous glycyl radical cofactor	grcA
-0.13887	0.465387	1.10104			P0AEN1	P0AEN1	NAD(P)H-flavin reductase	fre
-0.136917	0.283061	1.09955			P23865	P23865	Tail-specific protease	prc
-0.136272	0.41665	1.09906			P0AGD3	P0AGD3	Superoxide dismutase [Fe]	sodB
-0.134855	0.44426	1.09798			P0AAT9	P0AAT9	Uncharacterized protein YbeL	ybeL
-0.13191	0.391482	1.09574			Q46856	Q46856	Alcohol dehydrogenase YqhD	yqhD
-0.130154	0.212707	1.09441			P0C0L2	P0C0L2	Peroxiredoxin OsmC	osmC
-0.1287	0.0808684	1.09331			P37744	P37744	Glucose-1-phosphate thymidylyltransferase 1	rmlA1
-0.127813	0.679483	1.09264			P0AAC0	P0AAC0	Universal stress protein E	uspE
-0.122612	0.183555	1.0887			P10121	P10121	Signal recognition particle receptor FtsY	ftsY
-0.121788	0.0166756	1.08808			P0A9W9	P0A9W9	Protein YrdA	yrdA
-0.120644	0.744385	1.08722			P0A6L0	P0A6L0	Deoxyribose-phosphate aldolase	deoC
-0.120102	0.11085	1.08681			P31663	P31663	Pantothenate synthetase	panC
-0.119368	0.24765	1.08626			P15028	P15028	Fe(3+) dicitrate-binding periplasmic protein	fecB
-0.118979	0.412222	1.08597			P0AEM9	P0AEM9	Cystine-binding periplasmic protein	fliY
-0.11817	0.0296375	1.08536			P76193	P76193	Probable L,D-transpeptidase YnhG	ynhG
-0.117971	0.146385	1.08521			P08331	P08331	2,3-cyclic-nucleotide 2-phosphodiesterase/3-nucleotidase	cpdB
-0.11664	0.0191938	1.08421			P00811	P00811	Beta-lactamase	ampC
-0.112038	0.235748	1.08075			P0ABQ4	P0ABQ4	Dihydrofolate reductase	folA
-0.111773	0.122736	1.08056			P0A784	P0A784	Oligoribonuclease	orn
-0.111324	0.30966	1.08022			P77712	P77712	Long-chain acyl-CoA thioesterase FadM	fadM
-0.11076	0.318391	1.0798			P0A6Q3	P0A6Q3	3-hydroxydecanoyl-[acyl-carrier-protein] dehydratase	fabA
-0.110538	0.066032	1.07963			P0A6Z1	P0A6Z1	Chaperone protein HscA	hscA
-0.108559	0.579591	1.07815			P30011	P30011	Nicotinate-nucleotide pyrophosphorylase [carboxylating]	nadC
-0.108219	0.0213408	1.0779			P77285	P77285	Electron transport complex subunit RsxG	rsxG
-0.106358	0.314141	1.07651			P23847	P23847	Periplasmic dipeptide transport protein	dppA
-0.106288	0.0131709	1.07645			P06968	P06968	Deoxyuridine 5-triphosphate nucleotidohydrolase	dut
-0.104797	0.0115233	1.07534			P09373	P09373	Formate acetyltransferase 1	pflB
-0.103764	0.126532	1.07457			P32157	P32157	Protein YiiM	yiiM
-0.103357	0.12931	1.07427			P25894	P25894	Metalloprotease LoiP	loiP
-0.102135	0.0188466	1.07336			P77348	P77348	Periplasmic murein peptide-binding protein	mppA
-0.0985756	0.611909	1.07072			P0AE52	P0AE52	Putative peroxiredoxin bcp	bcp
-0.0983887	0.0683429	1.07058			P05852	P05852	tRNA N6-adenosine threonylcarbamoyltransferase	tsaD
-0.0925255	0.277774	1.06624			P00509	P00509	Aspartate aminotransferase	aspC
-0.0906258	0.377005	1.06483			P0A799	P0A799	Phosphoglycerate kinase	pgk
-0.0874043	0.271372	1.06246			P0A993	P0A993	Fructose-1,6-bisphosphatase class 1	fbp
-0.0872097	0.455851	1.06231			P07118	P07118	Valine--tRNA ligase	valS
-0.0866222	0.0471666	1.06188			P37903	P37903	Universal stress protein F	uspF
-0.0833378	0.433049	1.05947			P0A9A9	P0A9A9	Ferric uptake regulation protein	fur
-0.0817776	0.192034	1.05832			P56262	P56262	Putative carboxymethylenebutenolidase	ysgA
-0.0814819	0.502161	1.0581			P76256	P76256	tRNA threonylcarbamoyladenosine biosynthesis protein TsaB	tsaB
-0.0783386	0.172297	1.0558			P69222	P69222	Translation initiation factor IF-1	infA
-0.0782833	0.367719	1.05576			P0AED0	P0AED0	Universal stress protein A	uspA
-0.0777531	0.184967	1.05537			P0ADN2	P0ADN2	UPF0438 protein YifE	yifE
-0.0776196	0.0992919	1.05528			P0AAX8	P0AAX8	Probable L,D-transpeptidase YbiS	ybiS
-0.0775375	0.247605	1.05522			P06983	P06983	Porphobilinogen deaminase	hemC
-0.0762444	0.115556	1.05427			P0AE48	P0AE48	Gamma-glutamylcyclotransferase family protein YtfP	ytfP
-0.075861	0.19376	1.05399			P42599	P42599	Uncharacterized oxidoreductase YgjR	ygjR
-0.0737171	0.0298373	1.05242			P0A877	P0A877	Tryptophan synthase alpha chain	trpA
-0.0731668	0.167002	1.05202			P08244	P08244	Orotidine 5-phosphate decarboxylase	pyrF
-0.068922	0.0535825	1.04893			P77756	P77756	7-cyano-7-deazaguanine synthase	queC
-0.0648708	0.538926	1.04599			P76569	P76569	Uncharacterized protein YfgD	yfgD
-0.0640068	0.0160817	1.04537			P39325	P39325	ABC transporter periplasmic-binding protein YtfQ	ytfQ
-0.0631104	0.213231	1.04472			P0A8M0	P0A8M0	Asparagine--tRNA ligase	asnS
-0.0624886	0.0575305	1.04427			P33363	P33363	Periplasmic beta-glucosidase	bglX
-0.062274	0.238009	1.04411			P00959	P00959	Methionine--tRNA ligase	metG
-0.061223	0.10232	1.04335			P0AAS7	P0AAS7	Uncharacterized protein YbcJ	ybcJ
-0.0603104	0.183521	1.04269			P0A9R4	P0A9R4	2Fe-2S ferredoxin	fdx
-0.0600529	0.186539	1.0425			P75797	P75797	Glutathione-binding protein GsiB	gsiB
-0.0578423	0.329968	1.04091			P76015	P76015	PTS-dependent dihydroxyacetone kinase, dihydroxyacetone-binding subunit DhaK	dhaK
-0.0542145	0.242345	1.03829			P64455	P64455	Uncharacterized protein YdcY	ydcY
-0.0535069	0.188811	1.03778			P0A8W5	P0A8W5	UPF0301 protein YqgE	yqgE
-0.051199	0.0904812	1.03613			P37689	P37689	2,3-bisphosphoglycerate-independent phosphoglycerate mutase	gpmI
-0.0474072	0.087392	1.03341			Q46871	Q46871	NADPH-dependent ferric-chelate reductase	yqjH
-0.0447578	0.219924	1.03151			P0C0K3	P0C0K3	Protein RdoA	rdoA
-0.0418396	0.0225496	1.02943			P0A7I0	P0A7I0	Peptide chain release factor 1	prfA
-0.0396385	0.160391	1.02786			P09163	P09163	Uncharacterized N-acetyltransferase YjaB	yjaB
-0.0395412	0.122734	1.02779			P13024	P13024	Protein FdhE	fdhE
-0.0367012	0.121813	1.02577			P0AEK2	P0AEK2	3-oxoacyl-[acyl-carrier-protein] reductase FabG	fabG
-0.0360527	0.0958238	1.0253			P77552	P77552	Uncharacterized protein YdhQ	ydhQ
-0.0357723	0.377261	1.02511			P07813	P07813	Leucine--tRNA ligase	leuS
-0.0342197	0.148984	1.024			P22255	P22255	3(2),5-bisphosphate nucleotidase CysQ	cysQ
-0.0324869	0.0996479	1.02277			P39298	P39298	Esterase YjfP	yjfP
-0.0317974	0.46665	1.02228			P76270	P76270	Free methionine-R-sulfoxide reductase	msrC
-0.0303802	0.239346	1.02128			P0ABD3	P0ABD3	Bacterioferritin	bfr
-0.0299683	0.375694	1.02099			P0A6P9	P0A6P9	Enolase	eno
-0.0282669	0.102652	1.01979			P0AB43	P0AB43	Protein YcgL	ycgL
-0.0267277	0.168903	1.0187			P36649	P36649	Blue copper oxidase CueO	cueO
-0.0264835	0.201992	1.01853			P27848	P27848	Pyridoxal phosphate phosphatase YigL	yigL
-0.0258198	0.165008	1.01806			P0AB14	P0AB14	Uncharacterized protein YccJ	yccJ
-0.0211391	0.0765129	1.01476			P0ADS2	P0ADS2	Cell division protein ZapA	zapA
-0.0199146	0.0228171	1.0139			P30748	P30748	Molybdopterin synthase sulfur carrier subunit	moaD
-0.0197639	0.406246	1.01379			P0A6M8	P0A6M8	Elongation factor G	fusA
-0.0194721	0.0780763	1.01359			P02924	P02924	L-arabinose-binding periplasmic protein	araF
-0.0189838	0.384325	1.01325			P0A9J6	P0A9J6	Ribokinase	rbsK
-0.018177	0.26704	1.01268			P0AA25	P0AA25	Thioredoxin-1	trxA
-0.0179977	0.166882	1.01255			P0ACD4	P0ACD4	Iron-sulfur cluster assembly scaffold protein IscU	iscU
-0.0146179	0.208224	1.01018			P69853	P69853	Tat proofreading chaperone DmsD	dmsD
-0.0129929	0.0495258	1.00905			P0AFQ7	P0AFQ7	Uncharacterized deoxyribonuclease YcfH	ycfH
-0.0124416	0.149081	1.00866			P60906	P60906	Histidine--tRNA ligase	hisS
-0.0104961	0.0371287	1.0073			P0A8Y5	P0A8Y5	Sugar phosphatase YidA	yidA
-0.00878525	0.372764	1.00611			P16700	P16700	Thiosulfate-binding protein	cysP
-0.00851154	0.143982	1.00592			P0A7F6	P0A7F6	S-adenosylmethionine decarboxylase proenzyme;S-adenosylmethionine decarboxylase beta chain;S-adenosylmethionine decarboxylase alpha chain	speD
-0.00622749	0.327143	1.00433			P23893	P23893	Glutamate-1-semialdehyde 2,1-aminomutase	hemL
-0.00329018	0.0103005	1.00228			P0A9M2	P0A9M2	Hypoxanthine phosphoribosyltransferase	hpt
-0.00244904	0.143003	1.0017			P0A7I7	P0A7I7	GTP cyclohydrolase-2	ribA
0.000160217	0.0683435	1.00011			P76536	P76536	Probable deferrochelatase/peroxidase YfeX	yfeX
0.000988007	0.0977983	1.00069			P56580	P56580	Glucitol/sorbitol-specific phosphotransferase enzyme IIB component	srlE
0.00105286	0.41888	1.00073			P0A940	P0A940	Outer membrane protein assembly factor BamA	bamA
0.00197124	0.0490519	1.00137			P52076	P52076	Transcriptional regulatory protein QseB	qseB
0.00238419	0.419606	1.00165			P0A7E5	P0A7E5	CTP synthase	pyrG
0.00772095	0.0199471	1.00537			P0A6G3	P0A6G3	Nicotinamide-nucleotide amidohydrolase PncC	pncC
0.0157948	0.0375631	1.01101			P0AF36	P0AF36	Cell division protein ZapB	zapB
0.0162735	0.29726	1.01134			P23843	P23843	Periplasmic oligopeptide-binding protein	oppA
0.0166836	0.244708	1.01163			P0A729	P0A729	Maf-like protein YceF	yceF
0.0176048	0.267359	1.01228			P76329	P76329	Putative mannosyl-3-phosphoglycerate phosphatase	yedP
0.0180855	0.210208	1.01261			P0A7A9	P0A7A9	Inorganic pyrophosphatase	ppa
0.0197811	0.189373	1.01381			P76341	P76341	5-hydroxyisourate hydrolase	hiuH
0.0247974	0.174017	1.01734			P52096	P52096	Uncharacterized protein YaeR	yaeR
0.0252819	0.148775	1.01768			P67095	P67095	Phosphodiesterase YfcE	yfcE
0.0263519	0.303436	1.01843			P36680	P36680	Cell division protein ZapD	zapD
0.0292606	0.0118193	1.02049			P0ABT2	P0ABT2	DNA protection during starvation protein	dps
0.0299492	0.344223	1.02098			P0A8C4	P0A8C4	UPF0149 protein YgfB	ygfB
0.0306358	0.168813	1.02146			P0ACF8	P0ACF8	DNA-binding protein H-NS	hns
0.0307407	0.0193407	1.02154			P0A9A6	P0A9A6	Cell division protein FtsZ	ftsZ
0.0326843	0.35651	1.02291			P76116	P76116	Uncharacterized protein YncE	yncE
0.0328312	0.0841519	1.02302			P31142	P31142	3-mercaptopyruvate sulfurtransferase	sseA
0.03438	0.130978	1.02412			P0A6H5	P0A6H5	ATP-dependent protease ATPase subunit HslU	hslU
0.0361004	0.117197	1.02534			P08312	P08312	Phenylalanine--tRNA ligase alpha subunit	pheS
0.0367317	0.0892114	1.02579			P0AGA6	P0AGA6	Transcriptional regulatory protein UhpA	uhpA
0.03722	0.317109	1.02613			P0AC69	P0AC69	Glutaredoxin-4	grxD
0.0375214	0.0826676	1.02635			P66948	P66948	Beta-barrel assembly-enhancing protease	bepA
0.0390205	0.168623	1.02742			P08373	P08373	UDP-N-acetylenolpyruvoylglucosamine reductase	murB
0.0428524	0.258346	1.03015			P0AGJ9	P0AGJ9	Tyrosine--tRNA ligase	tyrS
0.0442162	0.169441	1.03112			P77499	P77499	Probable ATP-dependent transporter SufC	sufC
0.0449066	0.168182	1.03162			P0ABZ6	P0ABZ6	Chaperone SurA	surA
0.0457897	0.293028	1.03225			P02930	P02930	Outer membrane protein TolC	tolC
0.0469685	0.0901286	1.03309			P39315	P39315	Quinone oxidoreductase 2	qorB
0.04778	0.101207	1.03367			P0A890	P0A890	Sulfurtransferase TusA	tusA
0.0488281	0.230137	1.03442			P0AB89	P0AB89	Adenylosuccinate lyase	purB
0.0489197	0.272655	1.03449			P25437	P25437	S-(hydroxymethyl)glutathione dehydrogenase	frmA
0.0517921	0.18694	1.03655			P08997	P08997	Malate synthase A	aceB
0.0523643	0.298281	1.03696			P0AGG0	P0AGG0	Thiamine-monophosphate kinase	thiL
0.0552769	0.156338	1.03906			P38489	P38489	Oxygen-insensitive NAD(P)H nitroreductase	nfsB
0.0566559	0.219474	1.04005			P31455	P31455	Uncharacterized protein YidR	yidR
0.0584106	0.169454	1.04132			P0AB77	P0AB77	2-amino-3-ketobutyrate coenzyme A ligase	kbl
0.0602264	0.126041	1.04263			P14900	P14900	UDP-N-acetylmuramoylalanine--D-glutamate ligase	murD
0.0608177	0.217081	1.04306			P61889	P61889	Malate dehydrogenase	mdh
0.0626717	0.118005	1.0444			P61714	P61714	6,7-dimethyl-8-ribityllumazine synthase	ribE
0.0644474	0.150096	1.04568			P0A7S9	P0A7S9	30S ribosomal protein S13	rpsM
0.0678844	0.137144	1.04818			P08839	P08839	Phosphoenolpyruvate-protein phosphotransferase	ptsI
0.0681	0.338792	1.04834			P0ADE8	P0ADE8	tRNA-modifying protein YgfZ	ygfZ
0.0714474	0.0573013	1.05077			P0A6N8	P0A6N8	Elongation factor P-like protein	yeiP
0.0716228	0.227614	1.0509			P22333	P22333	Adenosine deaminase	add
0.0797663	0.0819609	1.05685			P0A9C5	P0A9C5	Glutamine synthetase	glnA
0.0797672	0.0600761	1.05685			P13482	P13482	Periplasmic trehalase	treA
0.0801506	0.314664	1.05713			P23836	P23836	Transcriptional regulatory protein PhoP	phoP
0.0830688	0.162886	1.05927			P0A6T3	P0A6T3	Galactokinase	galK
0.0832329	0.083944	1.05939			P0A6I0	P0A6I0	Cytidylate kinase	cmk
0.0850086	0.6055	1.06069			P29012	P29012	Alanine racemase, catabolic	dadX
0.0853119	0.0755515	1.06092			P13857	P13857	Ribosomal-protein-serine acetyltransferase	rimL
0.0873365	0.221866	1.06241			P76561	P76561	Esterase YpfH	ypfH
0.0895443	0.135476	1.06403			P04951	P04951	3-deoxy-manno-octulosonate cytidylyltransferase	kdsB
0.0923176	0.25606	1.06608			P46859	P46859	Thermoresistant gluconokinase	gntK
0.0935478	0.306987	1.06699			P16095	P16095	L-serine dehydratase 1	sdaA
0.0947399	0.234545	1.06787			P75745	P75745	Uncharacterized protein YbgK	ybgK
0.0970707	0.0206828	1.0696			P0A6X7	P0A6X7	Integration host factor subunit alpha	ihfA
0.0972481	0.209826	1.06973			P0A725	P0A725	UDP-3-O-[3-hydroxymyristoyl] N-acetylglucosamine deacetylase	lpxC
0.0973587	0.0141903	1.06981			P08192	P08192	Bifunctional protein FolC;Folylpolyglutamate synthase;Dihydrofolate synthase	folC
0.0987072	0.0267513	1.07081			P77318	P77318	Uncharacterized sulfatase YdeN	ydeN
0.0988674	0.15622	1.07093			P27838	P27838	Protein CyaY	cyaY
0.099081	0.190912	1.07109			P33219	P33219	Protein YebF	yebF
0.103548	0.280869	1.07441			P00946	P00946	Mannose-6-phosphate isomerase	manA
0.103642	0.307173	1.07448			P0A6B7	P0A6B7	Cysteine desulfurase IscS	iscS
0.103836	0.00669726	1.07463			P0A7D7	P0A7D7	Phosphoribosylaminoimidazole-succinocarboxamide synthase	purC
0.105648	0.499501	1.07598			P33362	P33362	Putative osmoprotectant uptake system substrate-binding protein OsmF	osmF
0.10644	0.254416	1.07657			P69828	P69828	Galactitol-specific phosphotransferase enzyme IIA component	gatA
0.111946	0.234052	1.08069			P76142	P76142	Autoinducer 2-binding protein LsrB	lsrB
0.112135	0.36647	1.08083			P68688	P68688	Glutaredoxin-1	grxA
0.113144	0.0408098	1.08158			P24215	P24215	Mannonate dehydratase	uxuA
0.11619	0.232744	1.08387			P0AAC8	P0AAC8	Iron-binding protein IscA	iscA
0.117645	0.198949	1.08496			P77625	P77625	Sugar phosphatase YfbT	yfbT
0.124216	0.0967691	1.08992			P26646	P26646	Probable acrylyl-CoA reductase AcuI	acuI
0.124943	0.106026	1.09046			P31554	P31554	LPS-assembly protein LptD	lptD
0.125282	0.169242	1.09072			P0AF93	P0AF93	2-iminobutanoate/2-iminopropanoate deaminase	ridA
0.131237	0.0367123	1.09523			P0ACE3	P0ACE3	Hemolysin expression-modulating protein Hha	hha
0.133049	0.0312549	1.09661			P21888	P21888	Cysteine--tRNA ligase	cysS
0.134565	0.252753	1.09776			P21599	P21599	Pyruvate kinase II	pykA
0.136494	0.0965121	1.09923			P39371	P39371	N-acetylneuraminate epimerase	nanM
0.13657	0.0204061	1.09929			P0AEZ3	P0AEZ3	Septum site-determining protein MinD	minD
0.13711	0.095056	1.0997			P05194	P05194	3-dehydroquinate dehydratase	aroD
0.137524	0.197002	1.10002			P0A9T8	P0A9T8	Uncharacterized ABC transporter ATP-binding protein YbbA	ybbA
0.138399	0.158342	1.10068			P39173	P39173	Putative glucose-6-phosphate 1-epimerase	yeaD
0.138559	0.105525	1.10081			P69228	P69228	Transcriptional regulatory protein BaeR	baeR
0.139534	0.138203	1.10155			P00963	P00963	Aspartate--ammonia ligase	asnA
0.140173	0.68402	1.10204			P0A9M5	P0A9M5	Xanthine phosphoribosyltransferase	gpt
0.141708	0.115965	1.10321			P62615	P62615	4-diphosphocytidyl-2-C-methyl-D-erythritol kinase	ispE
0.141745	0.321161	1.10324			P0A9G6	P0A9G6	Isocitrate lyase	aceA
0.149202	0.0493818	1.10896			P33012	P33012	DNA gyrase inhibitor	sbmC
0.149334	0.226261	1.10906			P30749	P30749	Molybdopterin synthase catalytic subunit	moaE
0.152737	0.809326	1.11168			P0AEP3	P0AEP3	UTP--glucose-1-phosphate uridylyltransferase	galU
0.153063	0.227761	1.11193			P75915	P75915	Chaperone protein YcdY	ycdY
0.153484	0.406279	1.11225			P0A910	P0A910	Outer membrane protein A	ompA
0.154896	0.163586	1.11334			P31825	P31825	tRNA1(Val) (adenine(37)-N6)-methyltransferase	yfiC
0.156858	0.278947	1.11486			P0AB61	P0AB61	Protein YciN	yciN
0.161419	0.02829	1.11839			P39160	P39160	D-mannonate oxidoreductase	uxuB
0.162087	0.839872	1.1189			P77619	P77619	UPF0214 protein YfeW	yfeW
0.167135	0.149945	1.12283			P00363	P00363	Fumarate reductase flavoprotein subunit	frdA
0.170095	0.208229	1.12513			P25906	P25906	Putative oxidoreductase YdbC	ydbC
0.170591	0.403847	1.12552			P65367	P65367	Uncharacterized protein YqcA	yqcA
0.170647	0.179498	1.12556			P36938	P36938	Phosphoglucomutase	pgm
0.172937	0.535691	1.12735			P0A853	P0A853	Tryptophanase	tnaA
0.176439	0.474355	1.13009			P0AFM6	P0AFM6	Phage shock protein A	pspA
0.177366	0.0938057	1.13082			P77739	P77739	Uncharacterized protein YniA	yniA
0.178364	0.169673	1.1316			P0AAI9	P0AAI9	Malonyl CoA-acyl carrier protein transacylase	fabD
0.178928	0.238137	1.13204			P32695	P32695	tRNA-dihydrouridine synthase A	dusA
0.180122	0.105017	1.13298			P0AE22	P0AE22	Class B acid phosphatase	aphA
0.180658	0.104659	1.1334			P0AAN9	P0AAN9	Anti-adapter protein IraP	iraP
0.182112	0.203761	1.13454			P0A8E1	P0A8E1	UPF0227 protein YcfP	ycfP
0.182482	0.450455	1.13483			P0C0L9	P0C0L9	Protein IscX	iscX
0.18326	0.0745159	1.13545			P06959	P06959	Dihydrolipoyllysine-residue acetyltransferase component of pyruvate dehydrogenase complex	aceF
0.183685	0.0587211	1.13578			P25397	P25397	Tellurite methyltransferase	tehB
0.184702	0.304558	1.13658			P0AG80	P0AG80	sn-glycerol-3-phosphate-binding periplasmic protein UgpB	ugpB
0.18569	0.449242	1.13736			P0AEM0	P0AEM0	FKBP-type 16 kDa peptidyl-prolyl cis-trans isomerase	fkpB
0.186607	0.374769	1.13808			P0AGG4	P0AGG4	Thioredoxin-2	trxC
0.186609	0.926496	1.13809			P37773	P37773	UDP-N-acetylmuramate--L-alanyl-gamma-D-glutamyl-meso-2,6-diaminoheptandioate ligase	mpl
0.186869	0.0536846	1.13829			P0A8F4	P0A8F4	Uridine kinase	udk
0.188723	0.0651242	1.13975			P0AC13	P0AC13	Dihydropteroate synthase	folP
0.194958	0.474263	1.14469			P07913	P07913	L-threonine 3-dehydrogenase	tdh
0.196255	0.120913	1.14572			P18843	P18843	NH(3)-dependent NAD(+) synthetase	nadE
0.19627	0.104063	1.14573			P0A6Y5	P0A6Y5	33 kDa chaperonin	hslO
0.197561	0.409331	1.14676			P0AF56	P0AF56	Uncharacterized protein YjcO	yjcO
0.198252	0.130831	1.14731			P0A800	P0A800	DNA-directed RNA polymerase subunit omega	rpoZ
0.199704	0.0957904	1.14846			P64636	P64636	GMP/IMP nucleotidase YrfG	yrfG
0.204	0.137592	1.15189			P69811	P69811	Multiphosphoryl transfer protein;Phosphocarrier protein HPr;Fructose-specific phosphotransferase enzyme IIA component	fruB
0.204435	0.110468	1.15224			Q46920	Q46920	NADPH-dependent 7-cyano-7-deazaguanine reductase	queF
0.208771	0.0561357	1.1557			P0AB28	P0AB28	Uncharacterized protein YceD	yceD
0.209257	0.242788	1.15609			P13036	P13036	Fe(3+) dicitrate transport protein FecA	fecA
0.209949	0.169707	1.15665			P30863	P30863	2,5-diketo-D-gluconic acid reductase B	dkgB
0.210169	0.249353	1.15682			P24251	P24251	Sigma factor-binding protein Crl	crl
0.210264	0.0455349	1.1569			P76535	P76535	N-acetylmuramic acid 6-phosphate etherase	murQ
0.215199	0.417557	1.16086			P00350	P00350	6-phosphogluconate dehydrogenase, decarboxylating	gnd
0.215279	0.734961	1.16093			P75914	P75914	Probable phosphatase YcdX	ycdX
0.215649	0.489257	1.16123			P0AAR3	P0AAR3	Cys-tRNA(Pro)/Cys-tRNA(Cys) deacylase YbaK	ybaK
0.21773	0.136204	1.1629			P31133	P31133	Putrescine-binding periplasmic protein	potF
0.218912	0.141847	1.16386			P0A9L3	P0A9L3	FKBP-type 22 kDa peptidyl-prolyl cis-trans isomerase	fklB
0.21949	0.353459	1.16432			P0A9Z1	P0A9Z1	Nitrogen regulatory protein P-II 1	glnB
0.221127	0.440447	1.16564			P39177	P39177	Universal stress protein G	uspG
0.223106	0.0273733	1.16724			P0A7V0	P0A7V0	30S ribosomal protein S2	rpsB
0.225721	0.981869	1.16936			P63417	P63417	Uncharacterized N-acetyltransferase YhbS	yhbS
0.235695	0.745022	1.17747			P0AFF6	P0AFF6	Transcription termination/antitermination protein NusA	nusA
0.235769	0.461708	1.17753			P0A8A8	P0A8A8	Ribosome maturation factor RimP	rimP
0.237483	0.724993	1.17893			P0ACC1	P0ACC1	Release factor glutamine methyltransferase	prmC
0.239176	0.487665	1.18032			P0A850	P0A850	Trigger factor	tig
0.239672	0.834704	1.18072			P0AAP3	P0AAP3	Transcriptional repressor FrmR	frmR
0.244665	0.446411	1.18482			P28904	P28904	Trehalose-6-phosphate hydrolase	treC
0.248438	0.468833	1.18792			P0AE01	P0AE01	tRNA (cytidine/uridine-2-O-)-methyltransferase TrmJ	trmJ
0.248522	0.358985	1.18799			P0AB24	P0AB24	Iron uptake system component EfeO	efeO
0.254025	0.486066	1.19253			P29680	P29680	Uroporphyrinogen decarboxylase	hemE
0.256296	0.0625035	1.19441			P0A9S3	P0A9S3	Galactitol-1-phosphate 5-dehydrogenase	gatD
0.258663	0.24884	1.19637			P0A6I9	P0A6I9	Dephospho-CoA kinase	coaE
0.260353	0.0355403	1.19777			P00934	P00934	Threonine synthase	thrC
0.262815	0.584023	1.19982			P67080	P67080	UPF0001 protein YggS	yggS
0.268415	0.257409	1.20448			P0A720	P0A720	Thymidylate kinase	tmk
0.268429	0.138054	1.2045			P33218	P33218	Inner membrane protein YebE	yebE
0.274033	0.120506	1.20918			P75792	P75792	Sugar phosphatase YbiV	ybiV
0.278048	0.267827	1.21255			P0A7R5	P0A7R5	30S ribosomal protein S10	rpsJ
0.278627	0.480879	1.21304			P04816	P04816	Leucine-specific-binding protein	livK
0.282766	0.110474	1.21653			P0A8T1;CON__Q9N2I2	P0A8T1	Ribosomal protein L11 methyltransferase	prmA
0.282919	0.253069	1.21665			P0AF90	P0AF90	Regulator of ribonuclease activity B	rraB
0.282934	0.118045	1.21667			P0A6W9	P0A6W9	Glutamate--cysteine ligase	gshA
0.283117	0.0564669	1.21682			P32132	P32132	GTP-binding protein TypA/BipA	typA
0.283651	0.379892	1.21727			P33355	P33355	Uncharacterized protein YehS	yehS
0.284628	0.0947448	1.2181			P62623	P62623	4-hydroxy-3-methylbut-2-enyl diphosphate reductase	ispH
0.285656	0.51246	1.21896			P00956	P00956	Isoleucine--tRNA ligase	ileS
0.288008	0.0213944	1.22095			P0A7A5	P0A7A5	Protein-L-isoaspartate O-methyltransferase	pcm
0.288765	0.128498	1.22159			P45425	P45425	N-acetylmannosamine kinase	nanK
0.290131	0.991049	1.22275			P37188	P37188	Galactitol-specific phosphotransferase enzyme IIB component	gatB
0.291546	0.117591	1.22395			P0ADY3	P0ADY3	50S ribosomal protein L14	rplN
0.292669	0.19412	1.2249			P45799	P45799	ADP compounds hydrolase NudE	nudE
0.295887	0.245062	1.22764			Q46893	Q46893	2-C-methyl-D-erythritol 4-phosphate cytidylyltransferase	ispD
0.297224	0.623933	1.22878			P33602	P33602	NADH-quinone oxidoreductase subunit G	nuoG
0.297945	1.85313	1.22939			P0A9P4	P0A9P4	Thioredoxin reductase	trxB
0.297989	0.0667274	1.22943			P0C018	P0C018	50S ribosomal protein L18	rplR
0.299822	0.416814	1.23099			P36553	P36553	Oxygen-dependent coproporphyrinogen-III oxidase	hemF
0.30064	0.400934	1.23169			P0AGE9	P0AGE9	Succinyl-CoA ligase [ADP-forming] subunit alpha	sucD
0.302198	0.387312	1.23302			P0A955	P0A955	KHG/KDPG aldolase;4-hydroxy-2-oxoglutarate aldolase;2-dehydro-3-deoxy-phosphogluconate aldolase	eda
0.303319	0.317223	1.23398			P67826	P67826	Copper homeostasis protein CutC	cutC
0.309505	0.00677053	1.23928			Q46948	Q46948	Probable protein deglycase	yajL
0.310146	0.0885823	1.23983			P77737	P77737	Oligopeptide transport ATP-binding protein OppF	oppF
0.311867	0.0588095	1.24131			P76243	P76243	Uncharacterized protein YeaO	yeaO
0.31208	0.28139	1.2415			P0A817	P0A817	S-adenosylmethionine synthase	metK
0.312176	1.14589	1.24158			P0AC92	P0AC92	Protein GnsA	gnsA
0.314478	0.0736597	1.24356			P0AD57	P0AD57	Octaprenyl-diphosphate synthase	ispB
0.314899	0.382641	1.24392			P23908	P23908	Acetylornithine deacetylase	argE
0.31942	0.454218	1.24783			P27550	P27550	Acetyl-coenzyme A synthetase	acs
0.320211	0.150145	1.24851			P69908	P69908	Glutamate decarboxylase alpha	gadA
0.323282	0.0108779	1.25117			P60664	P60664	Imidazole glycerol phosphate synthase subunit HisF	hisF
0.327717	0.0264827	1.25503			P62620	P62620	4-hydroxy-3-methylbut-2-en-1-yl diphosphate synthase (flavodoxin)	ispG
0.328384	0.0237705	1.25561			P16456	P16456	Selenide, water dikinase	selD
0.328541	0.439119	1.25574			P23538	P23538	Phosphoenolpyruvate synthase	ppsA
0.328945	0.295166	1.25609			P26602	P26602	Chorismate pyruvate-lyase	ubiC
0.329103	0.0833363	1.25623			P24178	P24178	Protein YffB	yffB
0.331413	0.357966	1.25825			P24171	P24171	Peptidyl-dipeptidase dcp	dcp
0.333416	0.244506	1.25999			P07012	P07012	Peptide chain release factor 2	prfB
0.334551	0.263498	1.26098			P65556	P65556	Uncharacterized Nudix hydrolase YfcD	yfcD
0.335279	0.569418	1.26162			P39176	P39176	Probable L,D-transpeptidase ErfK/SrfK	erfK
0.336672	0.0579853	1.26284			P10371	P10371	1-(5-phosphoribosyl)-5-[(5-phosphoribosylamino)methylideneamino] imidazole-4-carboxamide isomerase	hisA
0.339199	0.16648	1.26505			P69503	P69503	Adenine phosphoribosyltransferase	apt
0.339369	0.0454162	1.2652			P0A7R1	P0A7R1	50S ribosomal protein L9	rplI
0.339817	0.0475687	1.2656			P46888	P46888	Universal stress protein C	uspC
0.341415	0.185518	1.267			P77247	P77247	2-deoxyglucose-6-phosphate phosphatase	yniC
0.34621	0.22137	1.27122			P09030	P09030	Exodeoxyribonuclease III	xthA
0.346452	0.255183	1.27143			P76227	P76227	Uncharacterized protein YnjH	ynjH
0.349737	0.353712	1.27433			P0AEB7	P0AEB7	RutC family protein YoaB	yoaB
0.351603	0.12924	1.27598			P02358	P02358	30S ribosomal protein S6;30S ribosomal protein S6, fully modified isoform;30S ribosomal protein S6, non-modified isoform	rpsF
0.353155	0.417694	1.27735			P0AAB6	P0AAB6	UTP--glucose-1-phosphate uridylyltransferase	galF
0.353941	0.0530816	1.27805			P22634	P22634	Glutamate racemase	murI
0.355051	0.0139924	1.27903			P77279	P77279	Probable iron export ATP-binding protein FetA	fetA
0.362053	0.78516	1.28525			P0AB52	P0AB52	Protein YchN	ychN
0.362135	1.03132	1.28533			P37747	P37747	UDP-galactopyranose mutase	glf
0.367443	0.647464	1.29006			P0AG86	P0AG86	Protein-export protein SecB	secB
0.368057	0.0601978	1.29061			P0AE85	P0AE85	Periplasmic protein CpxP	cpxP
0.368839	0.0976825	1.29131			P75960	P75960	NAD-dependent protein deacylase	cobB
0.371157	0.251251	1.29339			P0ABU5	P0ABU5	Enhancing lycopene biosynthesis protein 2	elbB
0.371305	0.021274	1.29352			P0ADP9	P0ADP9	Protein YihD	yihD
0.372623	0.0330833	1.29471			P77695	P77695	Protein GnsB	gnsB
0.372717	0.619161	1.29479			P0A867	P0A867	Transaldolase A	talA
0.374554	0.274027	1.29644			P75736	P75736	Esterase YbfF	ybfF
0.379318	0.102684	1.30073			P08200	P08200	Isocitrate dehydrogenase [NADP]	icd
0.380306	0.468024	1.30162			P0A7C6	P0A7C6	Peptidase E	pepE
0.384941	0.128644	1.30581			P0ADU2	P0ADU2	Probable quinol monooxygenase YgiN	ygiN
0.385853	0.0601495	1.30663			P37745	P37745	dTDP-4-dehydrorhamnose 3,5-epimerase	rfbC
0.386295	1.00055	1.30703			P63228	P63228	D-glycero-beta-D-manno-heptose-1,7-bisphosphate 7-phosphatase	gmhB
0.386604	0.0260936	1.30731			P0AD33	P0AD33	UPF0381 protein YfcZ	yfcZ
0.388269	1.36026	1.30882			P76113	P76113	NADPH-dependent curcumin reductase	curA
0.389145	0.50805	1.30962			P25516	P25516	Aconitate hydratase A	acnA
0.391941	0.225403	1.31216			P0A7I4	P0A7I4	Peptide chain release factor 3	prfC
0.392643	0.55496	1.3128			P0A707	P0A707	Translation initiation factor IF-3;Translation initiation factor IF-3, N-terminally processed;Translation initiation factor IF-3S	infC
0.395266	0.109836	1.31518			P76344	P76344	Metal-binding protein ZinT	zinT
0.395927	0.297603	1.31579			P0AE91	P0AE91	Protein CreA	creA
0.399458	0.513863	1.31901			P0AC41	P0AC41	Succinate dehydrogenase flavoprotein subunit	sdhA
0.404484	0.0407983	1.32362			P06709	P06709	Bifunctional ligase/repressor BirA	birA
0.408634	0.792707	1.32743			P0AFX9	P0AFX9	Sigma-E factor regulatory protein RseB	rseB
0.408943	1.13677	1.32771			P0ACA3	P0ACA3	Stringent starvation protein A	sspA
0.413641	0.382164	1.33204			P23917	P23917	Fructokinase	mak
0.417368	0.628128	1.33549			P23882	P23882	Methionyl-tRNA formyltransferase	fmt
0.417461	0.00469171	1.33558			P0AC33;P14407	P0AC33	Fumarate hydratase class I, aerobic	fumA
0.419754	0.122763	1.3377			P21829	P21829	Pyridoxal phosphate phosphatase YbhA	ybhA
0.420879	0.648535	1.33874			P0AAZ7	P0AAZ7	UPF0434 protein YcaR	ycaR
0.422113	0.31056	1.33989			P05637	P05637	Bis(5-nucleosyl)-tetraphosphatase [symmetrical]	apaH
0.422818	0.518737	1.34054			P0A6M4	P0A6M4	D-aminoacyl-tRNA deacylase	dtd
0.423841	0.160468	1.34149			P0AG67	P0AG67	30S ribosomal protein S1	rpsA
0.427752	0.885667	1.34514			P0AF96	P0AF96	Toxin-antitoxin biofilm protein TabA	tabA
0.429136	0.454022	1.34643			P0A7X6	P0A7X6	Ribosome maturation factor RimM	rimM
0.429501	0.495632	1.34677			P0A6H1	P0A6H1	ATP-dependent Clp protease ATP-binding subunit ClpX	clpX
0.429817	0.0447477	1.34706			P04335	P04335	Esterase FrsA	frsA
0.430332	0.159379	1.34754			P31979	P31979	NADH-quinone oxidoreductase subunit F	nuoF
0.430834	0.457371	1.34801			P0AC38	P0AC38	Aspartate ammonia-lyase	aspA
0.435095	0.750181	1.352			P42620	P42620	Glutathionyl-hydroquinone reductase YqjG	yqjG
0.435555	0.197073	1.35243			P0A8W8	P0A8W8	UPF0304 protein YfbU	yfbU
0.439573	0.063783	1.3562			P37666	P37666	Glyoxylate/hydroxypyruvate reductase B	ghrB
0.44018	0.657248	1.35677			P0A6U5	P0A6U5	Ribosomal RNA small subunit methyltransferase G	rsmG
0.440697	0.635652	1.35726			P0A8F0	P0A8F0	Uracil phosphoribosyltransferase	upp
0.442387	0.31398	1.35885			P21363	P21363	Protein YciE	yciE
0.44418	0.594161	1.36054			P25718	P25718	Alpha-amylase	malS
0.444876	0.204495	1.3612			P39172	P39172	High-affinity zinc uptake system protein ZnuA	znuA
0.447485	1.72859	1.36366			P35340	P35340	Alkyl hydroperoxide reductase subunit F	ahpF
0.450655	0.0364447	1.36666			P33030	P33030	Uncharacterized protein YeiR	yeiR
0.451534	0.833775	1.36749			P0A6A3	P0A6A3	Acetate kinase	ackA
0.454029	0.0115099	1.36986			P69829	P69829	Nitrogen regulatory protein	ptsN
0.457197	0.591305	1.37287			P27298	P27298	Oligopeptidase A	prlC
0.457256	0.471659	1.37293			P0AF67	P0AF67	tRNA threonylcarbamoyladenosine biosynthesis protein TsaE	tsaE
0.458717	0.080967	1.37432			P37028	P37028	Vitamin B12-binding protein	btuF
0.460654	0.0947449	1.37617			P0AE28	P0AE28	Protein AroM	aroM
0.46113	0.180612	1.37662			P0A9W3	P0A9W3	Energy-dependent translational throttle protein EttA	ettA
0.467577	0.150868	1.38279			P29217	P29217	UPF0502 protein YceH	yceH
0.468393	0.267644	1.38357			P0A858	P0A858	Triosephosphate isomerase	tpiA
0.468515	1.00358	1.38368			P0AFD1	P0AFD1	NADH-quinone oxidoreductase subunit E	nuoE
0.469601	0.198585	1.38473			P04825	P04825	Aminopeptidase N	pepN
0.470995	0.157196	1.38607			P05020	P05020	Dihydroorotase	pyrC
0.471991	0.408678	1.38702			P17115	P17115	Arabinose 5-phosphate isomerase GutQ	gutQ
0.472189	0.553603	1.38721			P17117	P17117	Oxygen-insensitive NADPH nitroreductase	nfsA
0.472742	0.889828	1.38774			P11875	P11875	Arginine--tRNA ligase	argS
0.473764	0.411137	1.38873			P0A9E5	P0A9E5	Fumarate and nitrate reduction regulatory protein	fnr
0.474678	0.654357	1.38961			P78067	P78067	Thiosulfate sulfurtransferase YnjE	ynjE
0.476124	0.282141	1.391			P0A9X4	P0A9X4	Rod shape-determining protein MreB	mreB
0.476801	0.0390514	1.39165			P0A8H6	P0A8H6	Der GTPase-activating protein YihI	yihI
0.477203	0.304392	1.39204			P0A9V1	P0A9V1	Lipopolysaccharide export system ATP-binding protein LptB	lptB
0.477831	0.0748879	1.39265			P0A763	P0A763	Nucleoside diphosphate kinase	ndk
0.479126	0.830359	1.3939			P07862	P07862	D-alanine--D-alanine ligase B	ddlB
0.480286	1.12835	1.39502			P0AGK8	P0AGK8	HTH-type transcriptional regulator IscR	iscR
0.481274	0.123821	1.39598			P0ADY7	P0ADY7	50S ribosomal protein L16	rplP
0.482433	0.0231631	1.3971			P52061	P52061	dITP/XTP pyrophosphatase	rdgB
0.483984	0.089678	1.3986			P63224	P63224	Phosphoheptose isomerase	gmhA
0.485605	0.933769	1.40017			P0A836	P0A836	Succinyl-CoA ligase [ADP-forming] subunit beta	sucC
0.488763	0.521157	1.40324			P0AFK0	P0AFK0	Metalloprotease PmbA	pmbA
0.489325	0.121059	1.40379			P0ACE7	P0ACE7	HIT-like protein HinT	hinT
0.492956	0.587983	1.40733			P0AB71	P0AB71	Fructose-bisphosphate aldolase class 2	fbaA
0.500336	0.492843	1.41454			P0ADZ4	P0ADZ4	30S ribosomal protein S15	rpsO
0.503576	0.216257	1.41772			P0AA10	P0AA10	50S ribosomal protein L13	rplM
0.505774	1.28628	1.41988			P24182	P24182	Biotin carboxylase	accC
0.506855	0.0708353	1.42095			P27833	P27833	dTDP-4-amino-4,6-dideoxygalactose transaminase	rffA
0.508417	0.0776667	1.42249			P0A6D3	P0A6D3	3-phosphoshikimate 1-carboxyvinyltransferase	aroA
0.508904	0.436624	1.42297			P0AC62	P0AC62	Glutaredoxin-3	grxC
0.513096	0.0495575	1.42711			P0AD05	P0AD05	Uncharacterized protein YecA	yecA
0.515715	0.890875	1.4297			P15770	P15770	Shikimate dehydrogenase (NADP(+))	aroE
0.516296	0.00997137	1.43028			P60716	P60716	Lipoyl synthase	lipA
0.51823	0.369881	1.4322			P0A8L1	P0A8L1	Serine--tRNA ligase	serS
0.519852	0.342228	1.43381			P33644	P33644	Laccase domain protein YfiH	yfiH
0.525258	0.487965	1.43919			P0ACG1	P0ACG1	DNA-binding protein StpA	stpA
0.525545	0.110107	1.43948			P77475	P77475	Fructose-1-phosphate phosphatase YqaB	yqaB
0.526226	0.155889	1.44016			P0A6F5	P0A6F5	60 kDa chaperonin	groL
0.527669	0.438952	1.4416			Q93K97	Q93K97	ADP-ribose pyrophosphatase	nudF
0.530323	0.303635	1.44425			P37759	P37759	dTDP-glucose 4,6-dehydratase 1	rfbB
0.531296	0.636149	1.44523			P45748	P45748	Threonylcarbamoyl-AMP synthase	tsaC
0.532751	0.282043	1.44669			P0A8N3	P0A8N3	Lysine--tRNA ligase	lysS
0.533443	0.104558	1.44738			P60723	P60723	50S ribosomal protein L4	rplD
0.538574	0.110633	1.45254			P0A7V3	P0A7V3	30S ribosomal protein S3	rpsC
0.539818	0.368619	1.45379			P67603	P67603	UPF0267 protein YqfB	yqfB
0.540857	0.145837	1.45484			P37051	P37051	Formyltetrahydrofolate deformylase	purU
0.542944	0.50043	1.45694			P0A9K9	P0A9K9	FKBP-type peptidyl-prolyl cis-trans isomerase SlyD	slyD
0.543722	1.52426	1.45773			P76342	P76342	Sulfoxide reductase catalytic subunit YedY	yedY
0.54636	0.150979	1.4604			P22259	P22259	Phosphoenolpyruvate carboxykinase [ATP]	pckA
0.547041	0.131899	1.46109			P77258	P77258	N-ethylmaleimide reductase	nemA
0.547728	0.349575	1.46178			P30744	P30744	L-serine dehydratase 2	sdaB
0.550035	0.135349	1.46412			P62399	P62399	50S ribosomal protein L5	rplE
0.553528	0.549735	1.46767			P69776	P69776	Major outer membrane lipoprotein Lpp	lpp
0.556175	0.0008486	1.47037			P0A944	P0A944	Ribosomal-protein-alanine acetyltransferase	rimI
0.556995	0.339951	1.4712			P00962	P00962	Glutamine--tRNA ligase	glnS
0.558517	0.951326	1.47275			P0A8W2	P0A8W2	Transcriptional regulator SlyA	slyA
0.55961	0.39699	1.47387			P06610	P06610	Vitamin B12 transport periplasmic protein BtuE	btuE
0.563908	0.637425	1.47827			P0A6P1	P0A6P1	Elongation factor Ts	tsf
0.565697	0.27441	1.4801			P75913	P75913	Glyoxylate/hydroxypyruvate reductase A	ghrA
0.571733	0.293748	1.48631			P00961	P00961	Glycine--tRNA ligase beta subunit	glyS
0.573816	0.270964	1.48846			P0ABU2	P0ABU2	Ribosome-binding ATPase YchF	ychF
0.574343	0.085581	1.489			P32099	P32099	Lipoate-protein ligase A	lplA
0.575554	0.198259	1.49025			P0AC84	P0AC84	Hydroxyacylglutathione hydrolase	gloB
0.579397	0.246139	1.49422			Q2M7R5	Q2M7R5	Uncharacterized protein YibT	yibT
0.579779	0.0777294	1.49462			P0A7W7	P0A7W7	30S ribosomal protein S8	rpsH
0.579947	0.683465	1.49479			P31677	P31677	Alpha,alpha-trehalose-phosphate synthase [UDP-forming]	otsA
0.584627	0.0865208	1.49965			P00960	P00960	Glycine--tRNA ligase alpha subunit	glyQ
0.58703	0.448255	1.50215			P0A7K2	P0A7K2	50S ribosomal protein L7/L12	rplL
0.589569	0.465785	1.5048			P0ADI7	P0ADI7	Isochorismatase family protein YecD	yecD
0.589737	0.0813717	1.50497			P31802	P31802	Nitrate/nitrite response regulator protein NarP	narP
0.589907	1.00743	1.50515			P0A7D1	P0A7D1	Peptidyl-tRNA hydrolase	pth
0.591976	1.11706	1.50731			P15288	P15288	Cytosol non-specific dipeptidase	pepD
0.593424	0.922089	1.50882			P0A6J8	P0A6J8	D-alanine--D-alanine ligase A	ddlA
0.593653	0.388991	1.50906			P76108	P76108	Putative ABC transporter periplasmic-binding protein YdcS	ydcS
0.59416	0.597161	1.50959			P0A8G9	P0A8G9	Exodeoxyribonuclease 7 small subunit	xseB
0.603081	1.02316	1.51896			P0ABK5	P0ABK5	Cysteine synthase A	cysK
0.603676	0.867784	1.51958			P00909	P00909	Tryptophan biosynthesis protein TrpCF;Indole-3-glycerol phosphate synthase;N-(5-phospho-ribosyl)anthranilate isomerase	trpC
0.606838	0.0161009	1.52292			P0A7R9	P0A7R9	30S ribosomal protein S11	rpsK
0.606932	0.0259742	1.52302			P0A6B4	P0A6B4	Alanine racemase, biosynthetic	alr
0.608369	0.866019	1.52453			P64588	P64588	Transcriptional regulator YqjI	yqjI
0.625907	1.84375	1.54318			P77570	P77570	Anhydro-N-acetylmuramic acid kinase	anmK
0.626413	0.940447	1.54372			P25745	P25745	tRNA-specific 2-thiouridylase MnmA	mnmA
0.626958	0.756097	1.54431			P69874	P69874	Spermidine/putrescine import ATP-binding protein PotA	potA
0.637938	0.842794	1.5561			P0A9H1	P0A9H1	G/U mismatch-specific DNA glycosylase	mug
0.639545	0.155383	1.55784			P0A9J4	P0A9J4	2-dehydropantoate 2-reductase	panE
0.640696	0.684248	1.55908			P27302	P27302	Transketolase 1	tktA
0.641464	0.0335973	1.55991			P64554	P64554	7-carboxy-7-deazaguanine synthase	queE
0.644145	0.0477536	1.56281			P45577	P45577	RNA chaperone ProQ	proQ
0.648624	0.126295	1.56767			P0A7W1	P0A7W1	30S ribosomal protein S5	rpsE
0.651878	1.29522	1.57121			P0A8G6	P0A8G6	NAD(P)H dehydrogenase (quinone)	wrbA
0.652727	0.164485	1.57214			P0A7L3	P0A7L3	50S ribosomal protein L20	rplT
0.65902	0.11893	1.57901			P0A9M0	P0A9M0	Lon protease	lon
0.660004	0.439849	1.58009			P0AC19	P0AC19	D-erythro-7,8-dihydroneopterin triphosphate epimerase	folX
0.665714	0.729377	1.58635			P60624	P60624	50S ribosomal protein L24	rplX
0.668909	0.625529	1.58987			P0AFG6	P0AFG6	Dihydrolipoyllysine-residue succinyltransferase component of 2-oxoglutarate dehydrogenase complex	sucB
0.670002	0.111078	1.59108			P60438	P60438	50S ribosomal protein L3	rplC
0.672859	0.26066	1.59423			P37613	P37613	PanD maturation factor	panM
0.677265	0.524241	1.59911			P52108	P52108	Transcriptional regulatory protein RstA	rstA
0.678204	0.156984	1.60015			P24232	P24232	Flavohemoprotein	hmp
0.68248	0.969852	1.6049			P0A7J7	P0A7J7	50S ribosomal protein L11	rplK
0.682568	0.0172224	1.60499			P13033	P13033	Anaerobic glycerol-3-phosphate dehydrogenase subunit B	glpB
0.686968	0.432043	1.6099			P0A8L5	P0A8L5	UPF0260 protein YcgN	ycgN
0.691006	0.49454	1.61441			P0A8A4	P0A8A4	Phosphoenolpyruvate synthase regulatory protein	ppsR
0.696497	0.158385	1.62057			P0A7M2	P0A7M2	50S ribosomal protein L28	rpmB
0.701788	0.644153	1.62652			P0A6R0	P0A6R0	3-oxoacyl-[acyl-carrier-protein] synthase 3	fabH
0.708714	1.05494	1.63435			P0AFU8	P0AFU8	Riboflavin synthase	ribC
0.710278	1.20851	1.63612			P0A715	P0A715	2-dehydro-3-deoxyphosphooctonate aldolase	kdsA
0.712473	0.0666874	1.63861			P0AG44	P0AG44	50S ribosomal protein L17	rplQ
0.716612	0.224818	1.64332			P0A7Z4	P0A7Z4	DNA-directed RNA polymerase subunit alpha	rpoA
0.721289	0.358231	1.64865			P0ABJ1	P0ABJ1	Cytochrome bo(3) ubiquinol oxidase subunit 2	cyoA
0.723932	0.333833	1.65168			P0AEI4	P0AEI4	Ribosomal protein S12 methylthiotransferase RimO	rimO
0.732327	0.666957	1.66132			P42904	P42904	N-acetylgalactosamine-specific phosphotransferase enzyme IIB component 2	agaV
0.732504	0.494156	1.66152			P0ADI4	P0ADI4	Enterobactin synthase component B;Isochorismatase;Aryl carrier protein	entB
0.734083	0.148073	1.66334			P0A7K6	P0A7K6	50S ribosomal protein L19	rplS
0.736102	0.885929	1.66567			P36672	P36672	PTS system trehalose-specific EIIBC component;Trehalose-specific phosphotransferase enzyme IIB component;Trehalose permease IIC component	treB
0.736738	0.858868	1.6664			P0AE88	P0AE88	Transcriptional regulatory protein CpxR	cpxR
0.738259	0.505411	1.66816			P0AGE0	P0AGE0	Single-stranded DNA-binding protein	ssb
0.739155	1.12708	1.6692			P0A6Y8	P0A6Y8	Chaperone protein DnaK	dnaK
0.745672	0.464457	1.67676			P0ACJ8	P0ACJ8	cAMP-activated global transcriptional regulator CRP	crp
0.750299	0.422245	1.68214			P68187	P68187	Maltose/maltodextrin import ATP-binding protein MalK	malK
0.750402	0.277926	1.68226			P60546	P60546	Guanylate kinase	gmk
0.755472	0.502901	1.68818			P36683	P36683	Aconitate hydratase B	acnB
0.756147	0.180332	1.68897			P0A7V8	P0A7V8	30S ribosomal protein S4	rpsD
0.760433	1.43372	1.694			Q46829	Q46829	6-phospho-beta-glucosidase BglA	bglA
0.764242	0.272307	1.69848			P31808	P31808	Uncharacterized oxidoreductase YciK	yciK
0.765112	0.0251008	1.6995			P60422	P60422	50S ribosomal protein L2	rplB
0.773882	0.0597384	1.70986			P0AEI1	P0AEI1	tRNA-2-methylthio-N(6)-dimethylallyladenosine synthase	miaB
0.780405	0.337008	1.71761			P0AED7	P0AED7	Succinyl-diaminopimelate desuccinylase	dapE
0.780745	0.56969	1.71802			P39180	P39180	Antigen 43;Antigen 43 alpha chain;Antigen 43 beta chain	flu
0.787436	0.995741	1.726			P00887	P00887	Phospho-2-dehydro-3-deoxyheptonate aldolase, Trp-sensitive	aroH
0.7876	0.713719	1.7262			Q46919	Q46919	Uncharacterized protein YqcC	yqcC
0.789232	0.0931029	1.72815			P02359	P02359	30S ribosomal protein S7	rpsG
0.791359	0.684627	1.7307			P0ACI0	P0ACI0	Right origin-binding protein	rob
0.791742	0.170616	1.73116			P37005	P37005	Uncharacterized tRNA/rRNA methyltransferase LasT	lasT
0.801683	1.40655	1.74313			P0A825	P0A825	Serine hydroxymethyltransferase	glyA
0.80655	0.141323	1.74902			P08957	P08957	Type I restriction enzyme EcoKI M protein	hsdM
0.806978	1.32554	1.74954			P0ADK8	P0ADK8	Uncharacterized protein YibL	yibL
0.807634	0.179261	1.75034			P0A9D2	P0A9D2	Glutathione S-transferase GstA	gstA
0.809958	0.0517971	1.75316			P0A6V8	P0A6V8	Glucokinase	glk
0.819259	2.96212	1.7645			P0A8R0	P0A8R0	Regulator of ribonuclease activity A	rraA
0.820293	0.437195	1.76577			P37647	P37647	2-dehydro-3-deoxygluconokinase	kdgK
0.840416	0.845463	1.79057			P76223	P76223	Protein YnjB	ynjB
0.843239	0.024404	1.79407			P29208	P29208	o-succinylbenzoate synthase	menC
0.843786	1.91961	1.79475			P0AF08	P0AF08	Protein mrp	mrp
0.847748	1.58276	1.79969			P0A7D4	P0A7D4	Adenylosuccinate synthetase	purA
0.850676	0.6435	1.80335			P0ABB0	P0ABB0	ATP synthase subunit alpha	atpA
0.851307	0.86598	1.80413			P0A9Q9	P0A9Q9	Aspartate-semialdehyde dehydrogenase	asd
0.856844	0.369188	1.81107			P0AFG8	P0AFG8	Pyruvate dehydrogenase E1 component	aceE
0.862516	0.250073	1.81821			P0A6L4	P0A6L4	N-acetylneuraminate lyase	nanA
0.865318	0.238081	1.82174			P0A8V2	P0A8V2	DNA-directed RNA polymerase subunit beta	rpoB
0.865559	0.576801	1.82205			P77395	P77395	Uncharacterized protein YbbN	ybbN
0.866362	0.546969	1.82306			P0AGF2	P0AGF2	Sulfur acceptor protein CsdE	csdE
0.866899	0.545488	1.82374			P0A7A2	P0A7A2	Probable phosphoglycerate mutase GpmB	gpmB
0.867723	0.164643	1.82478			P0A7G6	P0A7G6	Protein RecA	recA
0.867967	0.490931	1.82509			P0AA31	P0AA31	UPF0033 protein YedF	yedF
0.867998	0.455987	1.82513			P27828	P27828	UDP-N-acetylglucosamine 2-epimerase	wecB
0.870811	1.51816	1.82869			P0ADV5	P0ADV5	Uncharacterized protein YhbW	yhbW
0.877604	0.299182	1.83732			P0A8X0	P0A8X0	UPF0307 protein YjgA	yjgA
0.884834	0.295045	1.84655			P0AD12	P0AD12	Protein YeeZ	yeeZ
0.886431	0.168801	1.8486			P0AG40	P0AG40	Riboflavin biosynthesis protein RibF;Riboflavin kinase;FMN adenylyltransferase	ribF
0.886847	0.179034	1.84913			P0ACY3	P0ACY3	Uncharacterized protein YeaG	yeaG
0.888151	0.729866	1.8508			P0ADT5	P0ADT5	Putative acid--amine ligase YgiC	ygiC
0.893532	0.146529	1.85772			P0ABH7	P0ABH7	Citrate synthase	gltA
0.899553	0.411937	1.86549			P77791	P77791	Maltose O-acetyltransferase	maa
0.900559	0.020299	1.86679			P16659	P16659	Proline--tRNA ligase	proS
0.901939	1.52113	1.86858			P28304	P28304	Quinone oxidoreductase 1	qorA
0.905689	1.0461	1.87344			P61517	P61517	Carbonic anhydrase 2	can
0.922915	0.698277	1.89594			P40874	P40874	N-methyl-L-tryptophan oxidase	solA
0.931451	0.645319	1.90719			P64540	P64540	Uncharacterized protein YfcL	yfcL
0.931704	0.71637	1.90753			P45795	P45795	Uncharacterized protein YrdB	yrdB
0.937841	0.547065	1.91566			P0AES9	P0AES9	Acid stress chaperone HdeA	hdeA
0.938002	0.898946	1.91587			P0A6P7	P0A6P7	Probable GTP-binding protein EngB	engB
0.966307	0.266789	1.95383			P08179	P08179	Phosphoribosylglycinamide formyltransferase	purN
0.967741	0.476968	1.95578			P0ACR4	P0ACR4	Uncharacterized HTH-type transcriptional regulator YeiE	yeiE
0.968244	0.544819	1.95646			P0ABC7	P0ABC7	Modulator of FtsH protease HflK	hflK
0.971307	0.958789	1.96062			P09148	P09148	Galactose-1-phosphate uridylyltransferase	galT
0.971663	0.453634	1.9611			P25553	P25553	Lactaldehyde dehydrogenase	aldA
0.972448	0.378638	1.96217			P0AC53	P0AC53	Glucose-6-phosphate 1-dehydrogenase;Extracellular death factor	zwf
0.973291	0.36483	1.96331			P0A7J3	P0A7J3	50S ribosomal protein L10	rplJ
0.97962	0.226224	1.97195			P22188	P22188	UDP-N-acetylmuramoyl-L-alanyl-D-glutamate--2,6-diaminopimelate ligase	murE
0.980888	0.179121	1.97368			P32131	P32131	Oxygen-independent coproporphyrinogen-III oxidase	hemN
0.985744	1.0856	1.98033			P76506	P76506	Probable phospholipid-binding lipoprotein MlaA	mlaA
0.993776	0.986138	1.99139			P0AEK4	P0AEK4	Enoyl-[acyl-carrier-protein] reductase [NADH] FabI	fabI
0.997004	0.439926	1.99585			P68919	P68919	50S ribosomal protein L25	rplY
1.00141	1.45691	2.00196			P0A7C2	P0A7C2	LexA repressor	lexA
1.01692	0.528079	2.0236			P76346	P76346	Protein MtfA	mtfA
1.02516	0.261783	2.03518			P75809	P75809	Flavin mononucleotide phosphatase YbjI	ybjI
1.04594	0.374419	2.06471			P00452	P00452	Ribonucleoside-diphosphate reductase 1 subunit alpha	nrdA
1.05679	0.814436	2.0803			P0ADZ0	P0ADZ0	50S ribosomal protein L23	rplW
1.06862	0.295306	2.09743			P0ABD5	P0ABD5	Acetyl-coenzyme A carboxylase carboxyl transferase subunit alpha	accA
1.07226	0.438447	2.10273			P0AA43	P0AA43	Ribosomal small subunit pseudouridine synthase A	rsuA
1.07722	0.428407	2.10996			P33599	P33599	NADH-quinone oxidoreductase subunit C/D	nuoC
1.08435	0.557233	2.12042			P02413	P02413	50S ribosomal protein L15	rplO
1.09513	0.048445	2.13633			P0AG30	P0AG30	Transcription termination factor Rho	rho
1.09539	0.140932	2.13671			P0AG55	P0AG55	50S ribosomal protein L6	rplF
1.10616	0.210251	2.15272			P67910	P67910	ADP-L-glycero-D-manno-heptose-6-epimerase	hldD
1.10774	0.59644	2.15508			P21889	P21889	Aspartate--tRNA ligase	aspS
1.10818	0.290488	2.15573			P0A8T7	P0A8T7	DNA-directed RNA polymerase subunit beta	rpoC
1.13126	0.33611	2.1905			P0A7U3	P0A7U3	30S ribosomal protein S19	rpsS
1.13405	1.19873	2.19475			P23721	P23721	Phosphoserine aminotransferase	serC
1.14354	1.19785	2.20922			P37330	P37330	Malate synthase G	glcB
1.14823	0.908939	2.21641			P17169	P17169	Glutamine--fructose-6-phosphate aminotransferase [isomerizing]	glmS
1.15075	0.183105	2.2203			P0A7X3	P0A7X3	30S ribosomal protein S9	rpsI
1.15244	1.01022	2.22289			P0A9P0	P0A9P0	Dihydrolipoyl dehydrogenase	lpdA
1.15423	0.995386	2.22565			P0A7M6	P0A7M6	50S ribosomal protein L29	rpmC
1.1642	0.74377	2.2411			P27306	P27306	Soluble pyridine nucleotide transhydrogenase	sthA
1.18078	0.782041	2.26699			P0A7S3	P0A7S3	30S ribosomal protein S12	rpsL
1.18303	0.3188	2.27052			P61175	P61175	50S ribosomal protein L22	rplV
1.19156	0.253132	2.284			P37760	P37760	dTDP-4-dehydrorhamnose reductase	rfbD
1.19652	0.705929	2.29186			P0A8U6	P0A8U6	Met repressor	metJ
1.20971	0.751898	2.31291			P0AG90	P0AG90	Protein translocase subunit SecD	secD
1.21004	0.834275	2.31345			P0ABB4	P0ABB4	ATP synthase subunit beta	atpD
1.21914	0.446616	2.32808			P00957	P00957	Alanine--tRNA ligase	alaS
1.23947	0.959446	2.36112			P0AD10	P0AD10	Uncharacterized protein YecJ	yecJ
1.24967	1.00302	2.37787			P21165	P21165	Xaa-Pro dipeptidase	pepQ
1.27544	0.135319	2.42072			P0A9Q7	P0A9Q7	Aldehyde-alcohol dehydrogenase;Alcohol dehydrogenase;Acetaldehyde dehydrogenase [acetylating];Pyruvate-formate-lyase deactivase	adhE
1.29214	0.653438	2.44891			P0ACQ4	P0ACQ4	Hydrogen peroxide-inducible genes activator	oxyR
1.33785	0.0381882	2.52774			P0AG59	P0AG59	30S ribosomal protein S14	rpsN
1.34139	0.618109	2.53395			P0ACY1	P0ACY1	Putative NAD(P)H nitroreductase YdjA	ydjA
1.34372	0.335814	2.53805			P76558	P76558	NADP-dependent malic enzyme	maeB
1.35338	0.194227	2.5551			P33913	P33913	Uncharacterized protein YejA	yejA
1.35555	0.415556	2.55895			P0AGD7	P0AGD7	Signal recognition particle protein	ffh
1.36006	0.343771	2.56695			P0A7T3	P0A7T3	30S ribosomal protein S16	rpsP
1.3681	0.348909	2.58131			P0A6G7	P0A6G7	ATP-dependent Clp protease proteolytic subunit	clpP
1.36833	0.454643	2.58172			P0A9T4	P0A9T4	Protein tas	tas
1.38123	0.88353	2.60491			P10378	P10378	Enterobactin synthase component E	entE
1.43255	0.159597	2.69924			P0AA57	P0AA57	Protein YobA	yobA
1.47746	0.295832	2.78457			P0A7L8	P0A7L8	50S ribosomal protein L27	rpmA
1.49801	0.945738	2.82454			P69795	P69795	N,N-diacetylchitobiose-specific phosphotransferase enzyme IIB component	chbB
1.53006	0.38231	2.88797			P05459	P05459	Erythronate-4-phosphate dehydrogenase	pdxB
1.53718	0.828296	2.90226			P0ACF0	P0ACF0	DNA-binding protein HU-alpha	hupA
1.5374	0.485532	2.90271			P07395	P07395	Phenylalanine--tRNA ligase beta subunit	pheT
1.56393	0.572668	2.95658			P0A6I3	P0A6I3	Pantothenate kinase	coaA
1.59111	1.14796	3.01281			P0ACA7	P0ACA7	Glutathione S-transferase GstB	gstB
1.59975	1.1212	3.0309			P0ACF4	P0ACF4	DNA-binding protein HU-beta	hupB
1.61576	0.372598	3.06473			P0A7T7	P0A7T7	30S ribosomal protein S18	rpsR
1.65181	1.35417	3.14228			P0AAI5	P0AAI5	3-oxoacyl-[acyl-carrier-protein] synthase 2	fabF
1.67109	1.19731	3.18455			P0A6S7	P0A6S7	Glycerol-3-phosphate dehydrogenase [NAD(P)+]	gpsA
1.7246	0.497226	3.30488			P0A705	P0A705	Translation initiation factor IF-2	infB
1.7573	0.426196	3.38064			P75863	P75863	Uncharacterized protein YcbX	ycbX
1.76632	0.554738	3.40186			P21362	P21362	Protein YciF	yciF
1.82482	0.500153	3.54262			P21170	P21170	Biosynthetic arginine decarboxylase	speA
1.84789	0.0584356	3.59972			P00490	P00490	Maltodextrin phosphorylase	malP
1.8634	0.400187	3.63865			P76008	P76008	Murein tetrapeptide carboxypeptidase	ldcA
1.89641	0.671094	3.72286			P46853	P46853	Uncharacterized oxidoreductase YhhX	yhhX
1.90306	1.36507	3.74005			P68679	P68679	30S ribosomal protein S21	rpsU
1.9612	1.25468	3.89387			P04805	P04805	Glutamate--tRNA ligase	gltX
2.12503	0.856923	4.36212			P52062	P52062	Oxygen-independent coproporphyrinogen-III oxidase-like protein YggW	yggW
2.15034	0.812829	4.43934			P0ABA6	P0ABA6	ATP synthase gamma chain	atpG
2.16624	0.807058	4.48851			P0A6Q6	P0A6Q6	3-hydroxyacyl-[acyl-carrier-protein] dehydratase FabZ	fabZ
2.46908	0.837258	5.53689			P07639	P07639	3-dehydroquinate synthase	aroB
2.8547	1.40319	7.23352			P0A9P6	P0A9P6	ATP-dependent RNA helicase DeaD	deaD
