# Supplementary material for: Chaperone Spy Protects Outer Membrane Proteins from Folding Stress via Dynamic Complex Formation
Source: mBio. 2021 Oct 5;12(5):e02130-21. doi: 10.1128/mBio.02130-21 (PMC8546600; doi:10.1128/mBio.02130-21)
Supplement: DATA SET S1 [file mbio.02130-21-sd001.xlsx]

## Sheet: all_proteins.txt
Uniprot ID	Protein name	Gene names	LFQ-deltaspy-1	LFQ-deltaspy-2	LFQ-deltaspy-3	LFQ-L32P-1	LFQ-L32P-2	LFQ-L32P-3	LFQ-Q100L-1	LFQ-Q100L-2	LFQ-Q100L-3	LFQ-WT-1	LFQ-WT-2	LFQ-WT-3	number of peptides	Location_by STEPdb	STEPdb_id
P00547	Homoserine kinase	thrB	24.7094	NaN	25.316	24.8865	25.3832	24.8056	25.3475	NaN	24.9933	24.5232	25.0431	24.7998	6	cytoplasm	A
P00887	Phospho-2-dehydro-3-deoxyheptonate aldolase, Trp-sensitive	aroH	24.8779	NaN	25.3399	24.819	25.6392	24.959	24.3215	24.2686	24.7951	23.9076	24.359	25.1434	4	cytoplasm	A
P00903	Aminodeoxychorismate synthase component 2	pabA	23.8965	NaN	24.0924	23.883	23.3691	23.7354	23.6797	24.2133	NaN	NaN	24.1027	NaN	3	cytoplasm	A
P00909	Tryptophan biosynthesis protein TrpCF;Indole-3-glycerol phosphate synthase;N-(5-phospho-ribosyl)anthranilate isomerase	trpC	24.2095	23.8266	24.5711	NaN	24.6269	24.1798	23.3969	24.0221	23.6058	23.2372	23.7429	23.8295	7	cytoplasm	A
P00926	D-serine dehydratase	dsdA	29.0733	28.5124	29.3162	29.0142	29.5425	29.7409	28.9724	29.6014	29.3398	28.9315	29.1858	29.3717	16	cytoplasm	A
P00934	Threonine synthase	thrC	30.4661	29.0815	30.8608	30.3487	30.8415	30.2771	30.2431	29.7833	30.2057	29.9258	30.0219	30.4732	23	cytoplasm	A
P00946	Mannose-6-phosphate isomerase	manA	30.8269	29.8508	30.7879	30.5942	30.9575	31.0774	30.6844	30.9763	30.5274	30.6433	31.1403	30.628	19	cytoplasm	A
P00954	Tryptophan--tRNA ligase	trpS	23.421	NaN	27.4994	24.7819	24.8367	NaN	NaN	NaN	NaN	25.3241	24.012	24.6994	6	cytoplasm	A
P00956	Isoleucine--tRNA ligase	ileS	28.1193	29.7458	28.7369	28.2727	28.1689	28.1737	27.7101	28.4512	28.5393	28.8519	28.0635	28.7814	22	cytoplasm	A
P00962	Glutamine--tRNA ligase	glnS	27.037	27.568	27.7721	26.8022	26.9888	27.3331	25.8675	27.9306	27.0111	28.4459	26.8931	27.143	14	cytoplasm	A
P00963	Aspartate--ammonia ligase	asnA	26.923	26.0175	27.2797	26.6535	27.6949	27.0617	26.7834	26.7703	27.1054	26.2385	NaN	27.3393	6	cytoplasm	A
P03817	Protein MioC	mioC	30.0188	29.0768	29.1661	29.5244	29.8657	29.4391	29.3277	30.1447	29.6188	29.3026	30.0985	29.3395	3	cytoplasm	A
P04335	Esterase FrsA	frsA	27.5741	26.0889	27.7596	27.1009	28.2478	27.3806	27.1442	26.8893	27.6129	27.2602	27.0578	27.8154	17	cytoplasm	A
P04693	Aromatic-amino-acid aminotransferase	tyrB	27.5545	26.7132	28.2771	27.3078	28.5804	28.0851	27.8047	27.1577	27.7096	27.0155	27.224	27.5581	13	cytoplasm	A
P04805	Glutamate--tRNA ligase	gltX	27.7964	28.8965	28.8001	27.1806	27.4333	27.024	26.6217	27.8634	26.8389	28.0686	27.4488	27.9292	19	cytoplasm	A
P04951	3-deoxy-manno-octulosonate cytidylyltransferase	kdsB	29.0871	28.5499	29.1053	29.3593	29.798	29.1573	28.9976	28.4229	29.0266	28.9284	28.8822	29.2738	12	cytoplasm	A
P05020	Dihydroorotase	pyrC	27.035	26.0527	27.6333	27.1198	27.4432	26.9436	26.564	26.3515	27.1519	26.4395	25.8133	27.5472	11	cytoplasm	A
P05194	3-dehydroquinate dehydratase	aroD	27.4765	26.5469	27.9192	27.2841	27.0356	27.4258	27.3393	26.771	27.4672	26.8365	27.5603	26.9622	8	cytoplasm	A
P05459	Erythronate-4-phosphate dehydrogenase	pdxB	28.2214	25.989	29.2354	27.1352	28.6119	27.1531	27.5079	26.4982	26.6914	26.9774	27.1082	27.8638	20	cytoplasm	A
P05637	Bis(5-nucleosyl)-tetraphosphatase [symmetrical]	apaH	24.3489	NaN	25.9467	24.5577	25.9044	25.113	24.4124	24.8468	24.7257	NaN	NaN	24.5419	9	cytoplasm	A
P05707	Sorbitol-6-phosphate 2-dehydrogenase	srlD	26.0685	27.3898	24.9943	26.4718	26.5114	27.8615	25.9989	28.0014	26.6264	25.3519	25.4303	24.1979	7	cytoplasm	A
P05852	tRNA N6-adenosine threonylcarbamoyltransferase	tsaD	26.2034	24.7045	25.4977	24.8628	27.1052	25.9078	26.0099	25.1823	NaN	25.1071	25.5041	25.7421	9	cytoplasm	A
P06715	Glutathione reductase	gor	NaN	25.9954	NaN	NaN	24.7897	NaN	24.2337	24.6684	24.9437	24.9912	24.7933	25.5882	4	cytoplasm	A
P06968	Deoxyuridine 5-triphosphate nucleotidohydrolase	dut	27.1191	26.6542	27.8249	25.8975	27.7831	28.1417	27.8489	26.6019	NaN	26.5368	23.2945	27.7894	3	cytoplasm	A
P06983	Porphobilinogen deaminase	hemC	29.6832	29.0284	29.9161	29.8215	29.812	29.8757	29.7608	29.8535	29.5416	29.4101	29.7855	29.4497	20	cytoplasm	A
P06999	ATP-dependent 6-phosphofructokinase isozyme 2	pfkB	26.3015	27.0557	27.1615	27.7938	27.4637	27.4976	27.8771	26.7044	27.4494	26.0358	26.8032	27.7545	9	cytoplasm	A
P07012	Peptide chain release factor 2	prfB	28.4307	27.5263	29.172	28.2972	28.8353	27.9247	28.0973	27.2001	28.6501	27.682	27.7289	28.7944	20	cytoplasm	A
P07118	Valine--tRNA ligase	valS	26.8808	28.6155	26.6223	26.6197	24.0595	25.7724	25.4137	26.968	27.109	27.7335	26.6745	27.3827	22	cytoplasm	A
P07639	3-dehydroquinate synthase	aroB	27.0368	NaN	27.9111	26.6935	27.8609	26.5054	26.9408	24.4553	25.0049	25.0063	25.9201	26.8295	9	cytoplasm	A
P07813	Leucine--tRNA ligase	leuS	27.8154	28.8654	27.0935	27.8774	26.9908	27.1534	23.9294	27.8512	28.0972	28.5141	27.4608	27.5526	24	cytoplasm	A
P07862	D-alanine--D-alanine ligase B	ddlB	26.4301	26.5569	26.8016	26.5023	26.9672	26.0104	26.5763	26.0155	26.0778	26.1746	25.8088	26.7044	10	cytoplasm	A
P07913	L-threonine 3-dehydrogenase	tdh	25.9585	26.7117	25.5859	25.5769	24.6409	25.7923	24.1408	26.0934	25.7635	26.1315	NaN	25.5273	2	cytoplasm	A
P08178	Phosphoribosylformylglycinamidine cyclo-ligase	purM	23.9993	23.3936	24.8204	24.1469	24.5407	23.5689	24.178	NaN	24.8044	NaN	NaN	24.5711	3	cytoplasm	A
P08179	Phosphoribosylglycinamide formyltransferase	purN	25.7761	24.5404	25.7677	24.8534	24.8432	25.731	24.8014	25.679	24.527	25.0044	25.112	24.9027	6	cytoplasm	A
P08192	Bifunctional protein FolC;Folylpolyglutamate synthase;Dihydrofolate synthase	folC	28.8448	27.3899	28.1458	28.2976	29.4147	28.3378	28.8237	27.4336	28.0484	27.814	28.198	28.414	13	cytoplasm	A
P08244	Orotidine 5-phosphate decarboxylase	pyrF	28.1894	NaN	28.5472	28.2629	28.626	28.8005	28.4415	28.4808	27.7017	28.1435	28.4025	28.4175	15	cytoplasm	A
P08337	8-oxo-dGTP diphosphatase	mutT	26.5124	26.0182	25.9692	26.0411	25.9933	26.7188	26.6604	26.9459	26.0201	26.5093	26.8777	25.7598	5	cytoplasm	A
P08373	UDP-N-acetylenolpyruvoylglucosamine reductase	murB	28.4914	27.7567	28.7473	28.4141	28.7541	28.8889	28.4524	28.7531	28.2357	28.5295	28.6838	28.4634	9	cytoplasm	A
P08957	Type I restriction enzyme EcoKI M protein	hsdM	25.8658	23.9616	26.7387	25.7365	26.1383	24.4179	24.3446	NaN	25.774	23.928	24.1176	25.6304	13	cytoplasm	A
P08997	Malate synthase A	aceB	28.6213	28.7309	30.1229	29.0457	29.529	29.3231	28.6791	28.4052	29.5256	29.2061	28.9951	29.2183	20	cytoplasm	A
P09147	UDP-glucose 4-epimerase	galE	27.5315	25.7576	28.3646	27.7509	28.5688	27.5235	27.8985	26.8062	27.7441	26.8023	26.9826	27.9109	13	cytoplasm	A
P09148	Galactose-1-phosphate uridylyltransferase	galT	24.8042	NaN	25.624	24.7042	25.3455	24.8607	24.2428	24.088	24.7003	24.2943	23.99	25.2475	6	cytoplasm	A
P09158	Polyamine aminopropyltransferase	speE	26.5396	26.9395	28.3356	27.5712	27.8259	27.7327	28.0323	27.3839	27.9422	26.7677	26.9976	28.0155	5	cytoplasm	A
P09163	Uncharacterized N-acetyltransferase YjaB	yjaB	26.5479	25.8041	25.6692	25.9495	26.3503	26.598	25.8437	26.3476	25.3103	26.5378	26.6883	25.1436	4	cytoplasm	A
P09424	Mannitol-1-phosphate 5-dehydrogenase	mtlD	29.6542	29.4637	29.9083	29.1191	29.6993	29.7581	30.0326	29.6033	29.8098	29.8588	29.9392	29.5997	19	cytoplasm	A
P09996	Uncharacterized protein YidB	yidB	NaN	23.3489	25.3393	24.9346	NaN	24.8691	24.4674	25.2069	NaN	24.9776	24.4906	24.4628	2	cytoplasm	A
P0A6B4	Alanine racemase, biosynthetic	alr	25.7282	24.0225	26.8357	25.5755	26.8466	25.3947	26.667	25.0251	25.1212	25.2649	25.3602	25.7296	10	cytoplasm	A
P0A6C1	Endonuclease 4	nfo	24.8428	24.661	24.4174	24.8753	25.6337	25.6513	25.564	25.4105	25.2218	25.0349	25.1107	25.2266	6	cytoplasm	A
P0A6D3	3-phosphoshikimate 1-carboxyvinyltransferase	aroA	28.727	27.7569	28.8512	28.5541	29.0779	28.5582	28.2185	28.0415	28.8005	28.228	28.4031	28.4644	13	cytoplasm	A
P0A6D7	Shikimate kinase 1	aroK	30.1677	29.6472	30.1178	30.3939	30.6209	30.239	30.7703	30.437	30.3267	29.7181	30.1793	30.3062	14	cytoplasm	A
P0A6E1	Shikimate kinase 2	aroL	25.9755	25.9097	26.5863	26.3003	25.8976	26.1618	26.495	27.3449	26.2303	26.2417	27.2453	26.1006	5	cytoplasm	A
P0A6E9	ATP-dependent dethiobiotin synthetase BioD 2	bioD2	23.5688	23.4059	24.3573	NaN	23.6607	NaN	NaN	NaN	NaN	NaN	23.9762	23.54	4	cytoplasm	A
P0A6G3	Nicotinamide-nucleotide amidohydrolase PncC	pncC	NaN	24.9131	25.339	25.3322	25.1765	NaN	25.1183	25.0445	25.2476	NaN	24.9198	25.2568	3	cytoplasm	A
P0A6G7	ATP-dependent Clp protease proteolytic subunit	clpP	26.6085	26.4032	24.8042	NaN	NaN	26.1168	24.0548	26.0153	NaN	26.1061	25.2543	25.301	3	cytoplasm	A
P0A6H1	ATP-dependent Clp protease ATP-binding subunit ClpX	clpX	26.9036	26.2546	26.0146	25.6295	25.7164	24.0619	23.308	26.5625	25.8251	24.4762	25.7064	25.5378	11	cytoplasm	A
P0A6I0	Cytidylate kinase	cmk	30.226	29.5263	30.5961	30.3344	30.6664	30.2651	30.067	30.371	30.1427	30.3645	30.3054	30.2097	10	cytoplasm	A
P0A6I3	Pantothenate kinase	coaA	26.1973	23.8911	26.254	25.0388	26.9691	25.0327	24.6958	24.6333	23.8137	NaN	24.3106	25.9729	9	cytoplasm	A
P0A6I9	Dephospho-CoA kinase	coaE	26.0297	26.0771	26.2215	25.8825	25.9512	25.7389	25.7388	26.3772	25.8185	25.5658	26.1586	24.7119	5	cytoplasm	A
P0A6J8	D-alanine--D-alanine ligase A	ddlA	26.7068	26.0963	27.0313	26.886	27.1891	26.3235	25.8418	26.1133	26.1551	27.8386	25.2608	26.6613	12	cytoplasm	A
P0A6L2	4-hydroxy-tetrahydrodipicolinate synthase	dapA	25.26	26.0913	24.6388	26.1343	25.0978	25.7328	NaN	26.0494	25.5627	25.4957	24.6813	25.2223	7	cytoplasm	A
P0A6L4	N-acetylneuraminate lyase	nanA	25.9394	26.5895	24.4301	25.6758	24.9281	25.1162	24.8015	25.0769	25.7559	25.2489	25.0311	25.8174	5	cytoplasm	A
P0A6L9	Co-chaperone protein HscB	hscB	28.1303	27.9218	29.2988	29.1043	29.06	29.2097	29.0959	29.4615	29.0195	29.0404	29.1215	29.0898	10	cytoplasm	A
P0A6M4	D-aminoacyl-tRNA deacylase	dtd	25.5385	25.8298	26.978	25.6302	26.5725	NaN	25.32	25.4939	NaN	25.4571	NaN	26.2124	3	cytoplasm	A
P0A6N4	Elongation factor P	efp	31.813	31.0444	30.5901	31.5236	31.844	31.712	31.7834	31.7164	31.7576	31.5308	31.9282	31.3511	8	cytoplasm	A
P0A6N8	Elongation factor P-like protein	yeiP	30.2477	29.7674	30.4284	30.1042	29.9799	30.0404	30.1763	30.3882	29.9924	29.9413	30.2271	30.109	11	cytoplasm	A
P0A6Q3	3-hydroxydecanoyl-[acyl-carrier-protein] dehydratase	fabA	31.8021	31.3884	31.8789	31.7605	31.8743	31.8601	32.253	31.5148	31.9129	31.6292	31.4809	31.7505	12	cytoplasm	A
P0A6R0	3-oxoacyl-[acyl-carrier-protein] synthase 3	fabH	27.5608	26.8522	28.3913	27.2245	27.4512	27.1303	26.29	27.3467	26.859	27.4753	26.8903	27.3433	5	cytoplasm	A
P0A6S7	Glycerol-3-phosphate dehydrogenase [NAD(P)+]	gpsA	26.3769	25.3597	27.5023	25.0989	25.8356	25.0633	25.1465	24.7058	24.3117	24.3641	24.6308	25.355	7	cytoplasm	A
P0A6T1	Glucose-6-phosphate isomerase	pgi	27.3066	28.826	27.1474	28.0436	27.2069	27.735	26.5911	28.3215	27.8476	28.1375	27.4139	28.1432	19	cytoplasm	A
P0A6T3	Galactokinase	galK	29.8523	28.841	30.1689	29.989	30.2013	29.8199	29.8745	29.7414	29.7692	29.5223	29.8432	29.8434	12	cytoplasm	A
P0A6T9	Glycine cleavage system H protein	gcvH	27.9969	29.373	31.0332	30.0664	28.847	30.4331	30.0072	29.7459	29.5286	30.3282	29.6391	NaN	6	cytoplasm	A
P0A6U5	Ribosomal RNA small subunit methyltransferase G	rsmG	27.253	26.7615	27.5569	27.0394	27.5237	27.1357	26.8129	27.047	26.4518	26.8688	27.401	27.1505	6	cytoplasm	A
P0A6V8	Glucokinase	glk	27.1745	25.9933	27.159	24.923	27.6899	27.3091	27.6642	26.3491	26.0264	26.603	27.0506	26.8323	9	cytoplasm	A
P0A6W5	Transcription elongation factor GreA	greA	30.9702	30.4711	31.1134	30.8894	31.136	30.9639	31.7837	31.1278	31.2019	30.913	31.3321	30.8429	13	cytoplasm	A
P0A6W9	Glutamate--cysteine ligase	gshA	28.0677	27.1489	28.803	27.4595	28.7193	27.575	28.236	27.4875	27.7848	27.7321	26.9444	28.2274	15	cytoplasm	A
P0A6Z1	Chaperone protein HscA	hscA	26.8436	26.6529	27.5464	27.1933	27.4914	26.814	26.9542	26.2792	27.55	26.7793	26.2474	27.4717	15	cytoplasm	A
P0A715	2-dehydro-3-deoxyphosphooctonate aldolase	kdsA	26.4866	26.0871	26.4001	26.3834	26.7637	25.116	24.9742	25.6898	25.9206	NaN	25.4803	26.8328	6	cytoplasm	A
P0A720	Thymidylate kinase	tmk	27.0464	26.4476	27.4413	26.7761	27.9491	27.0505	26.9316	26.642	26.7779	26.6331	26.6234	27.0325	11	cytoplasm	A
P0A725	UDP-3-O-[3-hydroxymyristoyl] N-acetylglucosamine deacetylase	lpxC	28.4417	27.2755	26.1052	26.8449	27.0364	25.7566	27.1783	25.7213	27.5095	26.6847	27.2767	27.136	15	cytoplasm	A
P0A729	Maf-like protein YceF	yceF	28.1891	24.878	27.9486	26.691	28.7136	28.2017	28.5623	NaN	27.3016	26.8949	28.1168	28.5772	5	cytoplasm	A
P0A744	Peptide methionine sulfoxide reductase MsrA	msrA	28.6921	28.2926	28.2928	27.9587	28.5859	28.7684	28.5359	28.9016	27.8761	28.2185	28.8386	27.8051	5	cytoplasm	A
P0A746	Peptide methionine sulfoxide reductase MsrB	msrB	27.7341	27.5614	28.4749	28.9885	29.3118	28.7227	27.3516	28.3724	28.3385	28.5516	28.8564	29.387	3	cytoplasm	A
P0A749	UDP-N-acetylglucosamine 1-carboxyvinyltransferase	murA	26.9485	26.6195	29.353	27.8749	28.1803	27.7732	27.3187	27.2172	27.9918	NaN	27.2912	27.9579	11	cytoplasm	A
P0A761	Putative N-acetylmannosamine-6-phosphate 2-epimerase	nanE	29.1232	28.3534	29.4943	29.5596	29.7967	29.8168	29.5088	28.732	29.3624	29.3671	29.3806	29.58	9	cytoplasm	A
P0A780	N utilization substance protein B	nusB	30.5256	30.1486	30.6347	30.7363	31.23	31.1782	30.7389	31.5295	30.9548	30.6597	31.0005	30.7072	12	cytoplasm	A
P0A790	Aspartate 1-decarboxylase;Aspartate 1-decarboxylase beta chain;Aspartate 1-decarboxylase alpha chain	panD	NaN	25.8227	25.088	NaN	25.3984	25.5641	25.6532	NaN	25.8845	25.8481	24.3715	25.5177	2	cytoplasm	A
P0A7A5	Protein-L-isoaspartate O-methyltransferase	pcm	26.6462	25.8507	26.9865	26.5892	26.7443	26.5014	26.9698	26.073	26.3582	25.9223	26.9832	26.3265	10	cytoplasm	A
P0A7A9	Inorganic pyrophosphatase	ppa	28.5483	29.225	28.1497	28.5989	28.1173	28.2364	27.8934	28.8214	28.5302	28.8084	28.1584	28.5336	11	cytoplasm	A
P0A7C6	Peptidase E	pepE	26.9999	26.5769	28.2521	26.9084	27.4866	27.1082	26.9407	26.6196	26.5979	26.3982	27.0795	26.8696	9	cytoplasm	A
P0A7D1	Peptidyl-tRNA hydrolase	pth	27.4904	27.7966	27.0313	27.3589	26.7698	25.7399	27.0897	26.4652	26.9005	26.3054	26.5238	27.281	10	cytoplasm	A
P0A7F6	S-adenosylmethionine decarboxylase proenzyme;S-adenosylmethionine decarboxylase beta chain;S-adenosylmethionine decarboxylase alpha chain	speD	24.5499	25.1305	26.7686	26.5845	24.434	25.1019	24.9764	NaN	25.3017	NaN	25.2829	24.7402	6	cytoplasm	A
P0A7I0	Peptide chain release factor 1	prfA	24.3154	25.5151	26.5299	25.0724	25.854	NaN	25.8771	25.0646	25.5569	25.145	25.0426	25.3255	8	cytoplasm	A
P0A7I4	Peptide chain release factor 3	prfC	29.5368	28.4642	30.2641	29.4559	30.3697	29.5348	29.4404	28.7024	29.1449	29.1903	28.7249	29.8465	23	cytoplasm	A
P0A7I7	GTP cyclohydrolase-2	ribA	27.8457	27.5764	28.0525	27.0531	28.3728	27.6851	28.5957	27.4505	27.8481	27.3444	27.1157	27.7167	9	cytoplasm	A
P0A7Z0	Ribose-5-phosphate isomerase A	rpiA	29.9977	29.2634	29.7474	29.6782	30.2866	30.057	30.2982	29.9578	30.1393	30.1323	30.3072	30.0559	10	cytoplasm	A
P0A853	Tryptophanase	tnaA	32.0874	33.7367	31.7183	32.3773	30.9316	31.8245	30.7388	31.9145	32.1323	32.2723	32.2724	32.2656	23	cytoplasm	A
P0A867	Transaldolase A	talA	28.1673	27.9723	29.0847	27.891	28.4293	28.4039	27.7946	27.5536	28.2358	27.7352	27.7713	28.428	16	cytoplasm	A
P0A873	tRNA (guanine-N(1)-)-methyltransferase	trmD	23.4613	NaN	25.7503	24.3047	24.7985	24.0774	23.5237	NaN	NaN	NaN	NaN	NaN	4	cytoplasm	A
P0A877	Tryptophan synthase alpha chain	trpA	26.5325	26.4599	27.3842	26.4249	26.6934	27.2208	26.5442	27.3298	26.6063	26.599	26.6791	26.3945	9	cytoplasm	A
P0A884	Thymidylate synthase	thyA	25.2737	25.1445	24.8524	25.446	26.2014	24.8083	24.7523	25.7302	25.4667	25.341	24.8523	26.4718	5	cytoplasm	A
P0A890	Sulfurtransferase TusA	tusA	26.1585	25.4235	NaN	NaN	25.7143	NaN	25.7432	26.6415	25.4522	25.7904	26.016	NaN	4	cytoplasm	A
P0A8A0	Probable transcriptional regulatory protein YebC	yebC	29.9724	29.2859	29.568	29.0718	28.9548	29.6054	29.9549	30.1019	28.6937	29.9986	30.2664	30.1142	11	cytoplasm	A
P0A8A2	Probable transcriptional regulatory protein YeeN	yeeN	29.114	28.8376	28.3854	29.264	29.648	29.3116	30.316	30.1047	30.2437	29.5748	29.7068	29.2615	10	cytoplasm	A
P0A8A4	Phosphoenolpyruvate synthase regulatory protein	ppsR	25.3087	NaN	26.8706	25.044	26.4887	25.0565	25.5505	25.1897	25.3986	NaN	24.9641	25.8948	7	cytoplasm	A
P0A8C1	UPF0145 protein YbjQ	ybjQ	24.5283	23.503	23.6283	24.2061	24.6804	NaN	24.775	23.7311	NaN	23.5517	NaN	23.5647	2	cytoplasm	A
P0A8C4	UPF0149 protein YgfB	ygfB	28.1758	28.0233	28.9845	28.7792	28.202	28.4988	28.1122	28.1803	28.1458	28.3141	28.4126	28.1472	3	cytoplasm	A
P0A8D6	O-acetyl-ADP-ribose deacetylase	ymdB	27.4647	27.1863	27.5809	26.9973	27.957	26.9337	27.9282	27.719	27.4443	27.0633	27.7011	26.384	6	cytoplasm	A
P0A8E1	UPF0227 protein YcfP	ycfP	29.9935	29.1874	30.1331	29.2473	29.8481	29.8971	29.8114	30.0704	28.5576	29.4499	30.288	29.0006	11	cytoplasm	A
P0A8E7	UPF0234 protein YajQ	yajQ	31.8121	31.7065	32.0842	31.9992	32.1699	32.4707	32.2543	32.4677	32.0528	32.4157	32.4255	31.9664	14	cytoplasm	A
P0A8F0	Uracil phosphoribosyltransferase	upp	31.0118	30.3777	31.0237	30.389	31.2564	30.2896	30.5711	29.891	30.6122	30.2652	30.2833	30.7575	12	cytoplasm	A
P0A8F4	Uridine kinase	udk	27.1938	26.1965	26.9691	26.5065	27.2043	27.0036	26.7822	26.2779	27.1177	26.6266	27.057	26.7599	8	cytoplasm	A
P0A8G6	NAD(P)H dehydrogenase (quinone)	wrbA	27.2666	27.5579	27.9358	27.6617	27.8297	27.4151	26.7148	26.906	27.1808	27.0965	26.8825	27.5937	10	cytoplasm	A
P0A8I1	Putative Holliday junction resolvase	yqgF	25.2508	NaN	25.513	24.7552	25.3426	25.3345	25.8485	25.9141	25.2168	NaN	25.5508	NaN	5	cytoplasm	A
P0A8I3	UPF0246 protein YaaA	yaaA	22.8731	NaN	25.1778	22.9633	23.4718	23.0319	NaN	NaN	NaN	NaN	22.6123	22.8566	5	cytoplasm	A
P0A8I5	tRNA (guanine-N(7)-)-methyltransferase	trmB	NaN	24.7921	25.3332	24.3046	25.3096	23.9761	23.9129	NaN	24.4282	24.2544	24.568	24.8862	3	cytoplasm	A
P0A8J4	UPF0250 protein YbeD	ybeD	29.9671	29.2719	29.7198	29.535	29.7981	29.9045	30.0756	30.2092	29.442	29.7699	30.2042	29.1072	5	cytoplasm	A
P0A8K5	UPF0253 protein YaeP	yaeP	25.9719	25.7452	25.6961	25.7234	26.2654	26.4321	26.5575	26.3183	26.0122	26.3993	26.1708	26.187	2	cytoplasm	A
P0A8L5	UPF0260 protein YcgN	ycgN	24.844	23.9557	25.5325	24.6965	24.7938	24.3495	24.1398	NaN	24.1742	NaN	NaN	24.4651	2	cytoplasm	A
P0A8N3	Lysine--tRNA ligase	lysS	27.9805	28.6122	26.9295	27.2737	26.0513	27.5379	25.7181	28.4079	27.4477	28.0601	28.0627	27.506	17	cytoplasm	A
P0A8N5	Lysine--tRNA ligase, heat inducible	lysU	26.4369	26.8333	24.7914	26.7098	25.4221	26.6296	24.9732	27.2425	27.0357	26.7247	26.5752	25.7253	15	cytoplasm	A
P0A8N7	Elongation factor P--(R)-beta-lysine ligase	epmA	23.5106	23.6576	25.355	24.9369	25.5231	23.9717	24.0168	NaN	NaN	NaN	NaN	24.622	5	cytoplasm	A
P0A8T1	Ribosomal protein L11 methyltransferase	prmA	27.4985	26.7299	27.5263	27.2114	28.1671	27.3012	26.9324	27.2158	27.343	27.1253	27.2021	27.8674	5	cytoplasm	A
P0A8W5	UPF0301 protein YqgE	yqgE	28.2658	28.2922	28.7881	28.3292	28.4995	28.8635	28.3457	28.5107	28.2064	28.267	28.5947	27.9885	10	cytoplasm	A
P0A8W8	UPF0304 protein YfbU	yfbU	NaN	25.8758	27.5295	26.6081	25.176	26.1134	26.7448	26.034	26.2671	26.1809	25.6142	26.8671	7	cytoplasm	A
P0A8Y3	Alpha-D-glucose-1-phosphate phosphatase YihX	yihX	30.0874	29.739	30.2963	29.6555	30.1964	30.6238	30.3836	30.958	29.497	30.6339	30.9532	29.6071	11	cytoplasm	A
P0A8Y5	Sugar phosphatase YidA	yidA	28.6613	27.7555	29.3165	28.7348	29.1417	29.1595	28.6718	28.356	28.8619	28.0156	28.4822	28.8158	9	cytoplasm	A
P0A8Z0	Acyl-CoA thioester hydrolase YciA	yciA	27.3672	26.439	26.7318	26.9486	27.4221	27.3247	26.8282	26.8949	27.0259	26.7758	27.2538	26.6232	5	cytoplasm	A
P0A944	Ribosomal-protein-alanine acetyltransferase	rimI	24.7032	23.1349	25.0697	NaN	24.0217	23.6048	25.103	24.147	23.6635	21.9878	24.0767	23.3147	4	cytoplasm	A
P0A951	Spermidine N(1)-acetyltransferase	speG	28.2016	28.4518	27.6888	28.4068	28.1011	27.9479	29.4684	29.2664	28.5246	28.7061	28.2004	28.3393	9	cytoplasm	A
P0A972	Cold shock-like protein CspE	cspE	31.5872	31.9259	31.1327	31.6459	31.3014	32.6288	32.3257	32.4912	31.6947	32.3964	32.554	31.4957	9	cytoplasm	A
P0A993	Fructose-1,6-bisphosphatase class 1	fbp	30.4404	29.468	30.892	30.5061	31.0602	30.9425	30.6638	30.4704	30.5278	30.5025	30.5182	30.5557	15	cytoplasm	A
P0A998	Bacterial non-heme ferritin	ftnA	NaN	25.3895	25.6909	25.2052	25.4788	24.8044	NaN	NaN	24.9707	25.2927	25.5486	25.2027	5	cytoplasm	A
P0A9C3	Aldose 1-epimerase	galM	28.1983	27.4872	29.5742	28.6132	29.2932	28.4958	28.7158	27.3656	28.5995	28.2658	28.0263	28.7083	13	cytoplasm	A
P0A9C5	Glutamine synthetase	glnA	27.1567	27.5308	25.9407	26.0217	25.7659	26.648	26.3	27.8539	NaN	28.0458	28.0424	26.5773	11	cytoplasm	A
P0A9C9	Fructose-1,6-bisphosphatase 1 class 2	glpX	NaN	23.7862	24.1629	24.1066	24.379	24.2216	NaN	24.2309	NaN	23.3153	24.0433	23.3348	9	cytoplasm	A
P0A9D2	Glutathione S-transferase GstA	gstA	30.5265	29.3858	30.5749	30.169	30.7204	29.9743	30.5022	29.5832	29.7188	29.8841	30.1847	30.016	14	cytoplasm	A
P0A9H5	Cob(I)yrinic acid a,c-diamide adenosyltransferase	btuR	25.6699	NaN	26.0903	23.944	25.8739	24.666	24.614	24.4422	24.5339	24.4081	25.4521	25.2339	5	cytoplasm	A
P0A9J6	Ribokinase	rbsK	27.7549	26.9437	27.8691	27.6469	28.7375	28.0288	27.7248	27.8765	27.7739	27.6558	27.8551	28.0468	12	cytoplasm	A
P0A9L3	FKBP-type 22 kDa peptidyl-prolyl cis-trans isomerase	fklB	30.7734	30.3281	31.025	30.7613	31.2061	30.4562	31.0997	30.0539	30.5545	30.5137	30.3474	30.7001	12	cytoplasm	A
P0A9L5	Peptidyl-prolyl cis-trans isomerase C	ppiC	29.7319	29.0733	28.8789	29.4961	30.1225	30.2858	29.4768	29.9854	28.5482	28.89	29.5653	28.7037	7	cytoplasm	A
P0A9M2	Hypoxanthine phosphoribosyltransferase	hpt	26.0268	26.5082	27.1165	26.6672	27.1584	26.9715	27.0405	26.5114	26.0597	26.1831	25.7609	26.949	11	cytoplasm	A
P0A9N4	Pyruvate formate-lyase 1-activating enzyme	pflA	27.684	27.1954	28.338	27.0278	27.6746	28.067	27.8987	27.9292	27.4378	27.7111	28.0922	27.5646	9	cytoplasm	A
P0A9R4	2Fe-2S ferredoxin	fdx	30.3085	29.8272	29.9507	30.0107	30.0456	29.9944	29.9952	30.346	30.0111	30.2167	30.3106	29.8441	5	cytoplasm	A
P0A9T4	Protein tas	tas	26.3423	25.2236	27.8431	25.1454	27.2194	27.0976	26.5653	24.9247	24.9739	25.1867	25.5179	26.3105	10	cytoplasm	A
P0A9W6	Acid stress protein IbaG	ibaG	28.9981	28.8983	29.3641	28.827	28.8995	29.5048	29.5533	29.2431	29.0234	29.263	29.5094	29.14	3	cytoplasm	A
P0A9W9	Protein YrdA	yrdA	27.8765	28.0143	28.7192	28.2114	28.6877	28.696	28.1361	28.5323	27.988	28.223	28.2841	28.1704	10	cytoplasm	A
P0A9Z1	Nitrogen regulatory protein P-II 1	glnB	29.3782	28.7738	29.7388	29.1615	30.0771	29.3551	29.1587	28.7635	29.1732	28.8857	28.8063	29.3196	7	cytoplasm	A
P0AA31	UPF0033 protein YedF	yedF	26.0254	25.3353	27.6691	25.9442	25.6203	25.1341	25.7731	NaN	24.5417	25.4112	26.0315	25.406	3	cytoplasm	A
P0AA39	Ribosomal large subunit pseudouridine synthase C	rluC	24.3448	25.5135	22.2747	23.235	NaN	23.1497	NaN	24.1811	NaN	26.0732	24.7362	24.2559	6	cytoplasm	A
P0AA43	Ribosomal small subunit pseudouridine synthase A	rsuA	25.4363	24.0669	26.504	23.7297	25.7109	24.5839	24.4033	24.3246	NaN	NaN	24.9323	24.7768	7	cytoplasm	A
P0AA97	Uncharacterized protein YaeQ	yaeQ	25.2182	24.3607	25.1594	25.6864	26.0819	26.5915	27.1992	26.6147	25.8196	25.6107	26.0093	25.5704	5	cytoplasm	A
P0AAB6	UTP--glucose-1-phosphate uridylyltransferase	galF	26.7888	26.6337	27.9384	27.4562	26.7723	26.6943	26.4356	26.1106	27.2475	25.4744	26.1648	27.3524	6	cytoplasm	A
P0AAC0	Universal stress protein E	uspE	30.3369	30.0284	30.2755	30.413	30.8175	30.5597	30.645	30.255	30.4033	30.2239	30.121	30.4009	15	cytoplasm	A
P0AAC8	Iron-binding protein IscA	iscA	29.5465	29.0066	29.1047	29.3238	29.0773	29.1668	28.9885	29.3801	28.8921	29.6213	29.3479	29.2897	6	cytoplasm	A
P0AAI9	Malonyl CoA-acyl carrier protein transacylase	fabD	31.4259	30.6763	31.4327	31.3455	31.67	31.4252	31.1031	31.5703	31.2475	31.4977	31.4526	31.517	11	cytoplasm	A
P0AAN5	Uncharacterized protein YaiA	yaiA	25.7404	NaN	NaN	NaN	NaN	26.5354	25.9084	26.6369	25.8812	26.043	26.339	25.7388	3	cytoplasm	A
P0AAN9	Anti-adapter protein IraP	iraP	26.3014	24.9679	26.4034	26.489	26.295	26.1411	25.841	26.1223	26.1208	25.9837	26.2705	26.0922	2	cytoplasm	A
P0AAP3	Transcriptional repressor FrmR	frmR	26.4964	26.3856	27.1058	26.1609	27.0259	26.7423	26.3633	26.0784	26.2567	25.8938	26.3593	26.1393	3	cytoplasm	A
P0AAR3	Cys-tRNA(Pro)/Cys-tRNA(Cys) deacylase YbaK	ybaK	26.0169	26.2076	25.9449	26.3089	24.4498	25.7729	25.544	26.0586	NaN	25.8936	25.9101	25.7714	6	cytoplasm	A
P0AAS7	Uncharacterized protein YbcJ	ybcJ	26.3695	NaN	25.9075	NaN	25.9662	26.4072	25.7838	26.7951	26.1997	NaN	26.7011	25.4997	4	cytoplasm	A
P0AAT6	Ribosomal silencing factor RsfS	rsfS	24.9386	25.158	22.9781	NaN	23.9965	NaN	NaN	23.829	NaN	23.1574	24.1225	24.6405	3	cytoplasm	A
P0AAT9	Uncharacterized protein YbeL	ybeL	30.8841	30.349	29.6869	30.6183	30.5806	31.0295	30.4839	31.3906	30.4745	30.8264	31.1887	30.1518	10	cytoplasm	A
P0AAZ7	UPF0434 protein YcaR	ycaR	30.1464	30.0022	29.7656	30.2338	29.8664	30.3453	29.5813	30.0164	29.295	30.5577	30.4144	29.6575	6	cytoplasm	A
P0AB14	Uncharacterized protein YccJ	yccJ	29.1438	29.0383	29.1961	28.8596	28.9402	29.7493	28.7934	29.81	29.1696	29.32	29.7042	28.2169	6	cytoplasm	A
P0AB18	Sulfurtransferase TusE	tusE	25.7528	25.6979	25.3881	25.1923	25.9987	25.5756	26.1636	25.5209	NaN	25.7576	26.1942	25.5628	4	cytoplasm	A
P0AB20	Heat shock protein HspQ	hspQ	27.6826	27.1423	27.3339	27.208	27.0704	NaN	NaN	27.2859	NaN	27.0186	NaN	27.206	2	cytoplasm	A
P0AB28	Uncharacterized protein YceD	yceD	27.0768	28.0457	28.0688	28.3535	28.6826	27.5773	27.837	27.6354	27.8827	27.5761	27.1264	28.5873	5	cytoplasm	A
P0AB43	Protein YcgL	ycgL	27.0364	26.4855	26.9357	26.881	26.9163	26.6862	26.964	26.6206	27.0573	26.4221	26.973	26.568	8	cytoplasm	A
P0AB52	Protein YchN	ychN	25.4818	NaN	25.0095	25.1197	24.627	24.6751	24.9554	24.8836	24.4957	NaN	24.5897	24.4723	5	cytoplasm	A
P0AB55	Protein YciI	yciI	27.9187	27.5923	29.1164	29.2752	27.8687	29.4961	29.3076	30.5523	29.1475	28.0753	27.4097	29.6211	5	cytoplasm	A
P0AB61	Protein YciN	yciN	29.957	29.3754	29.9425	29.4363	29.2657	29.5645	30.2885	29.7857	29.7413	29.7888	29.9791	29.5219	9	cytoplasm	A
P0AB65	Acylphosphatase	yccX	25.4109	26.6517	27.1428	26.1916	26.3158	25.5779	27.2074	27.7351	26.5946	27.1214	27.6877	26.6931	5	cytoplasm	A
P0AB91	Phospho-2-dehydro-3-deoxyheptonate aldolase, Phe-sensitive	aroG	24.1779	25.1868	22.9964	24.1516	NaN	NaN	NaN	24.8231	24.0859	24.5404	23.669	24.2128	3	cytoplasm	A
P0ABD3	Bacterioferritin	bfr	27.0019	26.8193	27.0773	26.8433	27.4105	26.8076	27.0322	27.456	26.791	27.0486	27.3813	26.9345	6	cytoplasm	A
P0ABD8	Biotin carboxyl carrier protein of acetyl-CoA carboxylase	accB	28.6103	28.6668	29.2669	28.8135	29.8875	29.371	29.7016	29.1651	29.4108	28.9768	28.9203	29.1584	6	cytoplasm	A
P0ABF6	Cytidine deaminase	cdd	31.0336	30.8245	30.8821	30.5195	31.8252	31.8237	31.0366	31.178	30.9544	30.6492	30.7964	31.1513	10	cytoplasm	A
P0ABH9	ATP-dependent Clp protease ATP-binding subunit ClpA	clpA	24.5599	NaN	24.3139	24.1042	24.1122	24.6356	23.6877	24.8327	NaN	NaN	25.0145	NaN	6	cytoplasm	A
P0ABQ4	Dihydrofolate reductase	folA	28.1837	27.791	28.4237	28.7451	28.3202	28.3951	28.5024	28.2957	28.0173	28.3023	28.4414	27.7546	8	cytoplasm	A
P0ABR1	DNA-damage-inducible protein I	dinI	25.2034	24.8821	22.4749	23.6181	24.0326	NaN	24.4442	NaN	NaN	24.677	NaN	23.9734	4	cytoplasm	A
P0ABU2	Ribosome-binding ATPase YchF	ychF	29.912	28.6052	30.5921	29.458	30.6614	29.6561	29.6573	28.8346	29.3382	28.7611	29.0136	29.9776	15	cytoplasm	A
P0ABU5	Enhancing lycopene biosynthesis protein 2	elbB	29.2913	28.0588	30.1294	29.4291	30.0495	29.1651	28.9201	28.4149	28.9542	28.8993	29.0188	29.4026	4	cytoplasm	A
P0ABY4	Flavodoxin-2	fldB	24.6302	NaN	24.3972	24.1558	25.1877	24.3637	24.6542	NaN	23.8235	24.0728	23.7725	24.3195	5	cytoplasm	A
P0AC13	Dihydropteroate synthase	folP	24.9035	25.9714	26.6648	26.2184	26.3409	25.7836	25.8749	25.591	25.7826	25.248	25.6684	27.0744	6	cytoplasm	A
P0AC19	D-erythro-7,8-dihydroneopterin triphosphate epimerase	folX	25.3148	26.7169	26.2348	26.1612	25.4196	25.9816	25.5302	25.8578	25.5748	26.1284	NaN	NaN	4	cytoplasm	A
P0AC53	Glucose-6-phosphate 1-dehydrogenase;Extracellular death factor	zwf	26.9685	28.1589	25.77	26.2641	25.3977	26.3502	24.9442	27.322	25.9961	27.4904	26.8226	26.3291	18	cytoplasm	A
P0AC59	Glutaredoxin-2	grxB	32.3312	31.849	31.9341	31.9679	32.0756	32.4964	32.2962	32.7256	31.705	32.2281	32.3639	31.6157	16	cytoplasm	A
P0AC81	Lactoylglutathione lyase	gloA	27.7965	27.0958	27.4484	27.8328	27.7841	28.3053	27.7198	28.5713	27.186	27.9628	28.2653	27.6194	5	cytoplasm	A
P0AC84	Hydroxyacylglutathione hydrolase	gloB	27.4617	26.9024	27.4076	27.2335	27.1307	27.4664	26.3721	27.8421	26.8321	27.3508	27.7015	26.9612	10	cytoplasm	A
P0ACA1	Uncharacterized GST-like protein YibF	yibF	24.9506	24.6913	25.9169	25.2061	26.0418	25.7068	25.8482	NaN	25.2396	24.6593	NaN	25.0038	6	cytoplasm	A
P0ACA3	Stringent starvation protein A	sspA	29.0928	29.216	29.8474	28.6138	29.7818	29.3955	28.5819	28.8071	28.9232	29.0621	28.7159	29.2356	12	cytoplasm	A
P0ACA7	Glutathione S-transferase GstB	gstB	27.3748	NaN	28.0662	27.6598	27.629	23.9356	25.9143	26.1294	27.0007	26.4273	26.0521	27.3135	8	cytoplasm	A
P0ACC1	Release factor glutamine methyltransferase	prmC	24.477	NaN	24.3975	23.7215	24.1057	24.4725	24.2599	24.1998	23.7204	23.9311	24.1087	23.7459	4	cytoplasm	A
P0ACE3	Hemolysin expression-modulating protein Hha	hha	26.1512	25.1879	24.1684	25.4907	25.322	24.5101	25.9951	NaN	24.1183	25.316	25.3703	24.3878	4	cytoplasm	A
P0ACW6	Uncharacterized protein YdcH	ydcH	29.4285	28.956	28.609	28.6578	29.3036	29.0801	30.489	29.2828	29.4361	29.2462	29.9313	28.9857	10	cytoplasm	A
P0ACX3	Putative monooxygenase YdhR	ydhR	30.8295	30.6416	30.413	30.9048	30.5398	31.1693	31.2644	31.3221	30.8222	31.0953	31.2099	30.6447	7	cytoplasm	A
P0ACY1	Putative NAD(P)H nitroreductase YdjA	ydjA	25.4337	26.5567	28.1736	25.8799	26.2391	25.9546	25.0613	NaN	25.3693	NaN	24.5163	25.8043	9	cytoplasm	A
P0ACY3	Uncharacterized protein YeaG	yeaG	22.9496	NaN	26.7645	23.3855	24.8648	24.237	24.8024	23.6392	23.9702	NaN	NaN	23.3627	12	cytoplasm	A
P0AD05	Uncharacterized protein YecA	yecA	26.5264	24.958	26.8989	26.2797	26.9612	26.7834	25.8601	26.1666	NaN	25.6869	26.458	26.3364	4	cytoplasm	A
P0AD10	Uncharacterized protein YecJ	yecJ	27.6776	26.645	27.9815	27.4842	27.52	27.3634	26.8439	26.4381	26.3777	27.1108	26.1859	27.4054	3	cytoplasm	A
P0AD24	UPF0352 protein YejL	yejL	26.6486	28.4896	28.4039	28.8132	NaN	29.334	27.4049	29.4061	29.0188	28.5788	28.5327	28.4806	3	cytoplasm	A
P0AD33	UPF0381 protein YfcZ	yfcZ	29.8042	29.3254	29.8088	29.422	29.3428	30.1664	29.4176	30.1882	29.4038	29.9194	30.4886	29.2298	2	cytoplasm	A
P0AD53	Uncharacterized protein YgaC	ygaC	NaN	22.7514	NaN	NaN	NaN	NaN	24.2307	23.7659	23.327	22.9329	NaN	NaN	2	cytoplasm	A
P0AD57	Octaprenyl-diphosphate synthase	ispB	25.1096	NaN	23.4468	24.0596	25.2772	NaN	23.9638	24.7259	23.6683	NaN	NaN	24.4179	4	cytoplasm	A
P0ADI7	Isochorismatase family protein YecD	yecD	24.6926	26.0309	25.3883	25.0631	25.9389	25.9506	24.6086	25.2929	24.7988	24.9677	24.7723	25.2369	4	cytoplasm	A
P0ADK8	Uncharacterized protein YibL	yibL	24.8352	25.1933	24.5371	NaN	NaN	NaN	23.938	24.1185	NaN	NaN	NaN	NaN	3	cytoplasm	A
P0ADP9	Protein YihD	yihD	29.0805	28.3577	29.0223	28.6976	29.2479	29.2763	28.651	29.3971	28.4822	28.7972	29.6881	28.8986	11	cytoplasm	A
P0ADT5	Putative acid--amine ligase YgiC	ygiC	27.7166	27.14	28.2775	27.227	28.2496	27.3477	27.5919	26.8284	26.5516	26.9685	27.1244	27.5245	13	cytoplasm	A
P0ADU2	Probable quinol monooxygenase YgiN	ygiN	28.9293	28.1669	29.131	27.4049	28.0502	28.8079	28.5444	29.267	27.8979	28.4365	29.2314	28.3855	6	cytoplasm	A
P0ADV5	Uncharacterized protein YhbW	yhbW	26.734	NaN	27.2542	26.6634	26.8721	26.7958	26.1233	26.3039	26.1027	26.1798	26.1172	26.8437	6	cytoplasm	A
P0AE28	Protein AroM	aroM	24.5398	23.4608	24.5048	NaN	24.6619	24.7481	24.0972	NaN	23.9911	24.2985	24.6973	25.3646	4	cytoplasm	A
P0AE48	Gamma-glutamylcyclotransferase family protein YtfP	ytfP	29.2529	28.96	28.912	28.7139	28.8825	29.1918	29.0363	29.663	28.7109	29.2509	29.6989	28.6674	3	cytoplasm	A
P0AE52	Putative peroxiredoxin bcp	bcp	31.7954	31.1679	31.7763	31.6812	31.5729	31.9285	31.8749	32.2062	31.6984	31.9664	31.8912	31.6309	12	cytoplasm	A
P0AE63	Cation transport regulator ChaB	chaB	25.3656	25.551	25.7722	26.008	25.9684	26.7158	26.8105	26.0408	25.8321	26.3731	26.3004	24.9116	6	cytoplasm	A
P0AEB7	RutC family protein YoaB	yoaB	28.7665	28.4371	29.727	28.5398	28.9806	28.161	29.1404	28.4167	28.1188	28.54	28.9832	29.0289	3	cytoplasm	A
P0AED7	Succinyl-diaminopimelate desuccinylase	dapE	25.0918	23.7856	25.5122	24.5293	26.0094	25.0429	24.3114	24.5647	24.2155	23.9555	24.0918	24.8275	3	cytoplasm	A
P0AEI1	tRNA-2-methylthio-N(6)-dimethylallyladenosine synthase	miaB	28.0983	25.5331	28.4312	27.9097	28.1728	27.0736	27.3244	26.6366	27.6051	26.4882	26.6206	27.9767	19	cytoplasm	A
P0AEI4	Ribosomal protein S12 methylthiotransferase RimO	rimO	27.765	25.5516	28.3509	27.5819	28.5999	26.5648	27.041	23.8011	27.3706	26.0545	26.8199	27.8969	12	cytoplasm	A
P0AEI6	Phosphatase NudJ	nudJ	25.3813	24.6564	25.1504	25.4724	NaN	25.5327	25.7789	25.7066	25.782	25.6658	23.4092	25.2212	4	cytoplasm	A
P0AEJ2	Isochorismate synthase EntC	entC	NaN	NaN	26.2094	22.9501	24.29	24.8127	24.5231	24.8901	NaN	NaN	23.6229	23.2718	7	cytoplasm	A
P0AEM0	FKBP-type 16 kDa peptidyl-prolyl cis-trans isomerase	fkpB	28.605	28.3645	29.2259	27.9949	28.5448	28.9205	27.1167	28.8441	28.4193	28.5946	28.4093	28.0832	4	cytoplasm	A
P0AEN1	NAD(P)H-flavin reductase	fre	30.292	29.7764	30.2609	30.0818	30.5338	30.2287	30.3998	30.4212	30.1276	30.1005	30.5245	30.0046	8	cytoplasm	A
P0AEP3	UTP--glucose-1-phosphate uridylyltransferase	galU	28.7244	28.9381	28.8219	28.8645	28.9977	28.9577	28.4313	28.6692	28.7677	28.1808	28.5191	28.8176	8	cytoplasm	A
P0AET8	7-alpha-hydroxysteroid dehydrogenase	hdhA	25.1139	26.3872	24.8935	25.967	25.3992	26.1287	24.4956	25.3194	25.597	25.7532	25.3665	25.5436	3	cytoplasm	A
P0AEW4	3,5-cyclic adenosine monophosphate phosphodiesterase CpdA	cpdA	24.3807	NaN	25.3801	25.3723	25.6048	24.686	24.5724	NaN	24.9238	NaN	NaN	24.891	5	cytoplasm	A
P0AEW9	1-phosphofructokinase	fruK	29.4325	28.9957	29.3883	29.1767	30.3203	30.119	29.5039	29.659	29.6147	28.9817	29.2266	29.3078	12	cytoplasm	A
P0AEY5	Modulator of drug activity B	mdaB	27.3621	26.6921	27.5301	26.4542	27.2194	27.4079	27.8034	27.1325	27.5068	27.0607	26.9713	26.9533	11	cytoplasm	A
P0AF03	Molybdopterin adenylyltransferase	mog	24.6496	25.5363	26.5891	24.9696	25.4891	NaN	NaN	NaN	NaN	NaN	NaN	NaN	4	cytoplasm	A
P0AF08	Protein mrp	mrp	26.1373	26.3978	26.4547	25.6343	26.1995	25.5938	25.0982	25.6841	25.554	24.1139	25.4279	26.1283	5	cytoplasm	A
P0AF12	5-methylthioadenosine/S-adenosylhomocysteine nucleosidase	mtnN	25.8785	NaN	26.905	26.3602	26.4787	26.7622	27.3376	26.3221	27.2099	26.3761	25.5928	26.4569	6	cytoplasm	A
P0AF50	Uncharacterized protein YjbR	yjbR	29.1487	29.1154	28.9741	29.843	28.5996	29.2595	28.8738	30.1287	29.3919	29.8341	29.7032	29.0986	5	cytoplasm	A
P0AF67	tRNA threonylcarbamoyladenosine biosynthesis protein TsaE	tsaE	28.9554	27.9496	28.4998	27.8883	28.4539	28.4084	28.3246	28.0392	28.0425	28.3662	28.8948	27.9006	4	cytoplasm	A
P0AF96	Toxin-antitoxin biofilm protein TabA	tabA	27.6516	27.1953	27.7232	26.6653	27.3399	26.9984	27.2239	27.227	26.5963	26.8367	27.1613	26.6651	7	cytoplasm	A
P0AFJ1	Protein PhnA	phnA	28.0256	27.9044	28.3968	28.0165	27.7479	28.2373	28.4958	28.6852	28.4469	28.0766	28.3694	28.0172	4	cytoplasm	A
P0AFK0	Metalloprotease PmbA	pmbA	26.6523	NaN	27.6668	26.6577	28.0032	25.3919	26.8539	26.4099	26.6707	26.127	26.6634	27.2837	16	cytoplasm	A
P0AFP6	Putative GTP cyclohydrolase 1 type 2	ybgI	23.4224	24.1808	23.5023	24.2249	NaN	23.968	23.3086	24.0416	NaN	23.836	23.7885	23.3788	2	cytoplasm	A
P0AFQ7	Uncharacterized deoxyribonuclease YcfH	ycfH	27.1204	24.7138	27.837	27.0633	27.7077	27.4392	27.1334	24.412	27.5361	26.8938	27.3062	27.6298	9	cytoplasm	A
P0AFR4	Uncharacterized protein YciO	yciO	30.8877	30.0679	30.274	29.6905	30.1031	30.6758	29.9553	30.6209	30.4789	30.3145	30.5143	29.7547	9	cytoplasm	A
P0AFU8	Riboflavin synthase	ribC	26.1628	25.6643	26.8322	25.2643	25.6104	25.4215	25.1578	25.6036	25.4541	25.1234	25.3505	25.2639	5	cytoplasm	A
P0AFW4	Regulator of nucleoside diphosphate kinase	rnk	NaN	25.0789	NaN	NaN	23.5725	NaN	NaN	26.1953	NaN	24.3533	25.3395	24.5594	2	cytoplasm	A
P0AFW8	Protein rof	rof	27.9368	27.4348	28.4749	26.9193	27.2168	27.3265	29.2909	28.2634	27.2041	27.8002	27.4743	27.18	6	cytoplasm	A
P0AFX0	Ribosome hibernation promoting factor	hpf	27.1518	25.6432	28.5863	26.1923	25.9514	27.6407	27.3353	28.0735	26.4254	26.7607	26.8939	24.3863	4	cytoplasm	A
P0AFX4	Regulator of sigma D	rsd	25.3153	24.3544	25.1842	25.8157	26.2692	23.1763	26.3729	25.2458	NaN	NaN	25.7495	25.9452	3	cytoplasm	A
P0AFZ1	Protein SseB	sseB	25.5626	26.5832	27.7747	28.1488	28.1273	28.6004	27.5873	27.8669	27.8891	27.6213	27.8	27.468	7	cytoplasm	A
P0AG40	Riboflavin biosynthesis protein RibF;Riboflavin kinase;FMN adenylyltransferase	ribF	27.6976	25.8719	27.697	27.0189	27.9293	27.1868	26.8105	27.0102	26.6154	27.0133	27.1803	27.0923	11	cytoplasm	A
P0AGB0	Phosphoserine phosphatase	serB	27.8573	26.9009	27.6458	27.9	28.0413	28.1609	28.0304	27.9393	28.1113	27.6225	27.9428	27.5242	9	cytoplasm	A
P0AGE0	Single-stranded DNA-binding protein	ssb	NaN	27.2442	26.052	25.9318	25.8401	25.9319	24.7485	26.4395	25.9098	26.3234	26.1521	26.0288	3	cytoplasm	A
P0AGE6	Chromate reductase	chrR	25.4019	25.4846	25.1294	25.1043	25.3992	25.116	NaN	24.5523	NaN	24.5169	24.5028	24.7846	2	cytoplasm	A
P0AGF2	Sulfur acceptor protein CsdE	csdE	29.4939	28.3161	29.0679	28.7533	29.1478	28.8932	28.0736	28.9623	28.2016	28.9317	28.9542	28.5207	10	cytoplasm	A
P0AGG0	Thiamine-monophosphate kinase	thiL	26.0949	26.3238	27.3604	26.6352	27.1549	25.6052	26.0771	26.2714	26.5257	25.6308	26.4167	26.9085	6	cytoplasm	A
P0AGG4	Thioredoxin-2	trxC	28.23	27.587	27.9628	27.7966	27.8924	27.8201	27.2789	27.7762	27.9767	28.0486	27.9862	27.6818	3	cytoplasm	A
P0AGK4	RNA-binding protein YhbY	yhbY	28.1424	27.5062	27.2464	25.3831	26.5526	27.9172	28.4986	27.8547	25.3736	27.4983	28.4552	25.7019	3	cytoplasm	A
P0AGL2	Putative reactive intermediate deaminase TdcF	tdcF	29.9614	29.4627	29.8638	29.7097	30.4028	30.639	30.9139	30.1096	30.1416	30.3753	30.2022	29.4887	5	cytoplasm	A
P0C037	UPF0345 protein YaiE	yaiE	26.5399	28.0469	27.0651	26.4412	29.6711	27.0776	28.3955	27.4318	27.6157	26.957	30.1323	26.6134	2	cytoplasm	A
P0C054	Small heat shock protein IbpA	ibpA	25.1637	24.9097	NaN	24.0731	24.7265	24.26	NaN	NaN	NaN	24.5527	24.4505	NaN	2	cytoplasm	A
P0C058	Small heat shock protein IbpB	ibpB	27.2461	26.0516	26.4813	26.8151	27.6713	NaN	27.2316	NaN	26.7516	26.4331	25.3389	27.0878	6	cytoplasm	A
P0C0K3	Protein RdoA	rdoA	27.154	26.6542	27.0831	26.9413	27.5816	27.7897	27.1279	27.2618	26.8398	26.9294	26.9896	26.7598	11	cytoplasm	A
P0C0L2	Peroxiredoxin OsmC	osmC	30.6896	31.1768	30.6835	31.0523	30.6318	31.9443	30.6025	31.7808	30.8198	31.3503	31.5726	30.6709	11	cytoplasm	A
P0C0L9	Protein IscX	iscX	28.4708	29.3178	28.977	28.5934	29.1557	29.1362	28.0463	28.7945	28.8165	27.1169	29.8823	28.3313	2	cytoplasm	A
P10371	1-(5-phosphoribosyl)-5-[(5-phosphoribosylamino)methylideneamino] imidazole-4-carboxamide isomerase	hisA	26.5119	25.5935	26.8777	26.0503	26.6225	26.1372	26.1752	26.8498	25.7034	25.9535	26.6472	26.3109	10	cytoplasm	A
P10908	Glycerophosphoryl diester phosphodiesterase	ugpQ	26.4863	26.1681	27.2173	26.8709	26.7474	26.8119	26.5542	27.1887	26.7314	26.3064	25.6815	26.2547	8	cytoplasm	A
P11875	Arginine--tRNA ligase	argS	27.47	27.6562	27.9713	27.2487	28.1729	27.5307	27.1835	27.52	26.529	27.8884	27.1239	28.0414	20	cytoplasm	A
P11880	UDP-N-acetylmuramoyl-tripeptide--D-alanyl-D-alanine ligase	murF	26.7843	26.6874	28.2636	27.6303	28.6217	27.9573	27.601	27.4454	26.7949	27.1586	27.6079	27.6446	10	cytoplasm	A
P12295	Uracil-DNA glycosylase	ung	29.2297	28.6973	29.3199	28.6947	29.3891	29.7068	29.4998	29.76	28.6697	29.292	29.6101	28.8254	13	cytoplasm	A
P12758	Uridine phosphorylase	udp	29.5598	31.0184	27.9977	29.979	28.5101	29.7397	28.4459	29.8336	29.7969	29.1464	29.3422	29.1583	9	cytoplasm	A
P12994	UPF0098 protein YbhB	ybhB	25.2781	25.9781	26.9565	26.2003	26.6165	26.4757	26.8787	26.4055	25.9739	26.3862	27.0987	25.5139	6	cytoplasm	A
P13001	Pimeloyl-[acyl-carrier protein] methyl ester esterase	bioH	25.2059	24.9865	26.0186	25.6713	26.3511	25.8407	25.636	25.9727	24.6308	25.5809	NaN	25.4197	4	cytoplasm	A
P13016	1,6-anhydro-N-acetylmuramyl-L-alanine amidase AmpD	ampD	26.5638	26.5178	26.3273	26.412	26.6071	27.3063	26.7558	27.3589	25.978	27.0441	27.2939	25.1784	6	cytoplasm	A
P13024	Protein FdhE	fdhE	27.9866	27.421	29.2033	28.7015	28.6705	28.2957	28.0261	27.7804	28.2566	27.9974	27.6693	28.655	12	cytoplasm	A
P13857	Ribosomal-protein-serine acetyltransferase	rimL	24.3372	23.9921	24.5956	25.0741	24.8953	25.4004	24.2519	24.0732	24.7766	NaN	24.2474	24.6558	3	cytoplasm	A
P14900	UDP-N-acetylmuramoylalanine--D-glutamate ligase	murD	27.288	26.6753	28.0918	27.2365	27.8131	27.5201	28.1934	27.2278	27.1777	27.4412	27.2758	28.0429	5	cytoplasm	A
P15042	DNA ligase	ligA	24.6175	24.2379	24.304	NaN	24.5019	NaN	NaN	23.851	NaN	NaN	NaN	24.4249	6	cytoplasm	A
P15288	Cytosol non-specific dipeptidase	pepD	28.3843	28.5634	28.4753	28.6416	28.3794	28.5375	27.5624	28.3361	27.8833	28.3399	27.9947	28.2475	16	cytoplasm	A
P15640	Phosphoribosylamine--glycine ligase	purD	24.8086	NaN	25.41	25.1633	25.7653	NaN	25.2939	25.5166	25.4419	NaN	NaN	25.3216	5	cytoplasm	A
P15770	Shikimate dehydrogenase (NADP(+))	aroE	27.7974	27.2628	27.9859	27.1915	27.3975	27.2014	27.3714	27.2817	26.895	27.4013	27.7341	26.9134	6	cytoplasm	A
P16456	Selenide, water dikinase	selD	27.785	26.3686	28.0723	27.3283	28.8381	27.618	27.4906	27.1642	27.4566	26.5825	26.9804	27.668	8	cytoplasm	A
P17115	Arabinose 5-phosphate isomerase GutQ	gutQ	24.3441	24.6955	24.8145	24.1921	24.991	24.9193	24.2235	24.7987	24.0758	24.1203	23.9374	24.1978	4	cytoplasm	A
P17117	Oxygen-insensitive NADPH nitroreductase	nfsA	30.0747	29.4524	30.7328	29.6928	30.531	30.1244	29.7908	29.6025	29.4252	29.3795	29.3272	30.1374	13	cytoplasm	A
P17993	Ubiquinone biosynthesis O-methyltransferase	ubiG	26.1452	25.0592	25.7999	26.0448	26.7265	25.8265	26.3831	25.4441	26.0162	NaN	26.2479	25.9094	9	cytoplasm	A
P18196	Septum site-determining protein MinC	minC	26.297	NaN	26.5224	26.2902	27.1657	26.2853	26.4281	NaN	26.1963	25.5611	NaN	25.4952	9	cytoplasm	A
P19624	4-hydroxythreonine-4-phosphate dehydrogenase	pdxA	25.9566	NaN	26.032	25.1785	26.1377	26.2762	26.2365	26.2855	26.1975	25.3163	26.1553	25.6282	7	cytoplasm	A
P20605	Probable adenosine monophosphate-protein transferase fic	fic	24.9822	25.2394	25.486	25.6664	25.4283	25.8549	25.4944	25.7799	25.4946	25.2675	25.5461	25.6192	4	cytoplasm	A
P21165	Xaa-Pro dipeptidase	pepQ	27.7966	28.3593	28.5051	28.0422	28.1878	27.9181	26.9157	28.0307	27.1096	27.7444	27.2123	28.3073	9	cytoplasm	A
P21362	Protein YciF	yciF	27.0043	27.3163	28.1801	28.1977	27.0383	26.2478	25.0605	25.55	28.1059	26.8425	28.0348	27.7081	7	cytoplasm	A
P21363	Protein YciE	yciE	25.3651	25.0221	25.7519	25.7133	NaN	NaN	24.242	NaN	25.6034	NaN	25.7577	25.0004	6	cytoplasm	A
P21369	Pyrazinamidase/nicotinamidase	pncA	26.8096	26.0603	26.5431	26.4606	26.9909	26.979	27.2169	26.8634	26.2793	26.2559	26.7494	26.5959	6	cytoplasm	A
P21829	Pyridoxal phosphate phosphatase YbhA	ybhA	28.1548	27.3399	28.1417	27.9098	27.8683	27.8087	27.722	28.1281	27.4498	27.747	28.0153	27.8214	6	cytoplasm	A
P21888	Cysteine--tRNA ligase	cysS	29.3379	28.5096	29.8263	28.9856	29.9354	29.1294	29.7309	28.5976	29.2049	27.8367	28.7928	29.4998	25	cytoplasm	A
P22188	UDP-N-acetylmuramoyl-L-alanyl-D-glutamate--2,6-diaminopimelate ligase	murE	28.4088	27.0165	28.6441	28.0431	28.9799	28.0436	28.3841	27.4292	27.1656	27.4403	27.8338	28.5284	11	cytoplasm	A
P22259	Phosphoenolpyruvate carboxykinase [ATP]	pckA	33.0804	31.99	33.4282	32.8409	33.4877	32.8	33.1396	32.2022	32.5341	32.4563	32.7952	32.9241	35	cytoplasm	A
P22634	Glutamate racemase	murI	25.2311	24.0366	26.45	24.7094	26.5004	NaN	25.7422	24.7451	24.8771	24.0041	24.7262	25.0102	10	cytoplasm	A
P22939	Farnesyl diphosphate synthase	ispA	26.4677	25.5529	27.0578	26.3736	27.4799	27.0654	26.7524	25.8263	26.6447	25.5942	26.3873	27.0555	8	cytoplasm	A
P23331	Thymidine kinase	tdk	23.502	23.8514	23.6368	NaN	NaN	NaN	NaN	NaN	NaN	23.5207	NaN	22.9778	4	cytoplasm	A
P23721	Phosphoserine aminotransferase	serC	26.3981	26.805	27.2956	26.8006	27.3162	26.3111	26.4144	25.671	25.5854	25.6802	26.048	26.68	13	cytoplasm	A
P23882	Methionyl-tRNA formyltransferase	fmt	26.1998	25.9926	26.9936	25.8506	27.0563	25.857	25.7824	23.7527	26.2215	26.3255	24.769	26.462	8	cytoplasm	A
P23917	Fructokinase	mak	26.2494	26.8381	27.1806	26.2638	26.9494	26.7248	26.4387	26.4103	NaN	25.4559	26.4158	26.64	7	cytoplasm	A
P24171	Peptidyl-dipeptidase dcp	dcp	26.3849	25.839	27.7152	26.2419	27.253	26.267	25.9953	26.4145	26.0535	26.4039	25.8386	26.8761	17	cytoplasm	A
P24178	Protein YffB	yffB	28.1641	26.9976	28.3381	26.6942	28.1437	26.8625	28.2832	27.835	26.9799	27.0271	27.832	26.5659	5	cytoplasm	A
P24186	Bifunctional protein FolD;Methylenetetrahydrofolate dehydrogenase;Methenyltetrahydrofolate cyclohydrolase	folD	24.6922	24.549	25.2349	23.5253	NaN	NaN	NaN	NaN	NaN	24.0244	24.0078	24.0469	4	cytoplasm	A
P24203	Uncharacterized GTP-binding protein YjiA	yjiA	29.1159	27.5198	29.5673	29.3805	28.633	29.6892	29.4705	28.8367	29.8199	28.6643	29.0626	27.9205	15	cytoplasm	A
P24215	Mannonate dehydratase	uxuA	28.2192	26.1905	29.0166	28.4825	29.2269	28.112	28.106	27.1435	28.5128	27.2483	27.3877	28.588	20	cytoplasm	A
P24232	Flavohemoprotein	hmp	29.5572	28.4556	29.6163	28.97	30.0246	28.2021	29.7646	28.2596	28.879	28.7515	29.1309	29.7478	15	cytoplasm	A
P25397	Tellurite methyltransferase	tehB	28.9224	28.816	29.0506	28.4731	28.8693	29.3608	28.7249	29.4525	28.7387	28.9325	29.4069	28.6949	10	cytoplasm	A
P25516	Aconitate hydratase A	acnA	28.3618	27.7305	28.7035	28.3833	28.9273	28.2103	27.5773	27.9726	28.1089	28.0394	28.0281	28.7936	27	cytoplasm	A
P25536	Maf-like protein YhdE	yhdE	25.5932	25.1395	25.9035	26.0523	25.8721	25.8538	26.3092	25.8783	26.0254	NaN	25.4919	NaN	5	cytoplasm	A
P25553	Lactaldehyde dehydrogenase	aldA	28.1284	28.9966	26.8145	27.8286	26.943	27.8852	26.3652	27.9484	27.1567	27.8699	28.0087	27.7563	13	cytoplasm	A
P25738	Acidic protein MsyB	msyB	25.776	24.4442	25.4068	26.0981	25.5207	25.6097	25.7552	26.1181	25.5549	25.563	25.8134	26.2491	5	cytoplasm	A
P25745	tRNA-specific 2-thiouridylase MnmA	mnmA	25.4751	25.3358	26.166	24.9353	25.3903	NaN	24.8487	24.4394	25.4021	25.0801	NaN	25.7439	6	cytoplasm	A
P25906	Putative oxidoreductase YdbC	ydbC	27.5088	26.9729	28.1125	27.5768	27.4718	27.4514	27.2599	27.4564	27.3388	27.2058	27.681	27.3076	11	cytoplasm	A
P26602	Chorismate pyruvate-lyase	ubiC	26.2409	25.3066	26.5586	24.9671	25.4083	25.6265	25.912	26.2627	24.4916	25.0178	26.4926	25.1854	5	cytoplasm	A
P26646	Probable acrylyl-CoA reductase AcuI	acuI	26.9384	24.5792	27.8909	26.6263	27.4679	27.2675	26.8142	26.5555	26.8406	26.3242	26.2472	27.1575	11	cytoplasm	A
P27305	Glutamyl-Q tRNA(Asp) synthetase	gluQ	NaN	NaN	26.5233	24.9617	25.8592	26.3455	26.637	21.6913	NaN	NaN	26.9846	22.584	5	cytoplasm	A
P27828	UDP-N-acetylglucosamine 2-epimerase	wecB	27.3412	25.3947	27.0968	26.6375	27.8971	27.1852	26.2288	23.5291	26.4961	26.2015	25.9362	26.9908	7	cytoplasm	A
P27830	dTDP-glucose 4,6-dehydratase 2	rffG	25.5244	23.6909	25.9056	24.5684	26.0603	NaN	24.7896	NaN	NaN	NaN	NaN	25.1737	5	cytoplasm	A
P27833	dTDP-4-amino-4,6-dideoxygalactose transaminase	rffA	27.8283	26.0277	27.6917	27.0402	27.7956	27.1047	27.1848	26.4986	27.4717	26.7959	26.9256	27.1909	7	cytoplasm	A
P27838	Protein CyaY	cyaY	29.4417	28.5199	29.021	28.5768	28.9086	28.5862	29.3831	28.9221	28.1018	28.4867	29.122	28.1472	5	cytoplasm	A
P27848	Pyridoxal phosphate phosphatase YigL	yigL	26.7145	24.6817	26.9148	26.6608	26.9423	26.8231	26.741	27.3308	25.612	26.658	27.4815	26.6447	11	cytoplasm	A
P27859	Tat-linked quality control protein TatD	tatD	24.6239	NaN	24.9786	24.4034	24.8217	24.7944	NaN	24.4087	NaN	24.2022	24.8334	24.551	4	cytoplasm	A
P28304	Quinone oxidoreductase 1	qorA	29.4266	29.1497	29.953	28.9423	30.1733	29.6517	28.5246	28.8799	28.5024	28.8005	29.2784	28.7851	16	cytoplasm	A
P28861	Ferredoxin--NADP reductase	fpr	27.893	27.4735	28.5329	27.9588	28.223	28.3839	28.063	28.5023	27.867	27.7808	28.1601	27.7619	8	cytoplasm	A
P29208	o-succinylbenzoate synthase	menC	26.3357	24.9752	26.1883	25.4096	26.6258	25.677	26.8673	25.1346	25.3451	26.1094	26.2146	26.3079	4	cytoplasm	A
P29217	UPF0502 protein YceH	yceH	23.7091	23.6182	23.2708	24.3258	23.4989	23.8627	21.9348	24.3664	NaN	23.6102	23.3279	NaN	3	cytoplasm	A
P29680	Uroporphyrinogen decarboxylase	hemE	25.3694	25.0468	26.5657	25.3501	25.5661	25.4799	25.3482	24.9139	25.1154	25.1661	25.0551	25.7569	4	cytoplasm	A
P30011	Nicotinate-nucleotide pyrophosphorylase [carboxylating]	nadC	28.0019	26.9909	27.9361	28.1418	28.6089	28.5419	27.8867	28.4057	28.0447	27.7825	28.5254	28.2878	15	cytoplasm	A
P30744	L-serine dehydratase 2	sdaB	NaN	26.089	28.2683	26.8647	27.0276	26.3932	26.6309	26.0408	26.6359	26.4681	27.0999	27.4614	7	cytoplasm	A
P30748	Molybdopterin synthase sulfur carrier subunit	moaD	26.2742	25.4321	26.438	25.9409	26.1725	NaN	26.2941	25.4588	26.3056	26.1407	25.9491	25.8739	3	cytoplasm	A
P30749	Molybdopterin synthase catalytic subunit	moaE	26.568	25.1366	27.125	27.3242	26.6516	26.7915	27.4176	26.2081	26.4187	26.6647	26.212	26.954	8	cytoplasm	A
P30863	2,5-diketo-D-gluconic acid reductase B	dkgB	28.5881	27.5702	28.6658	28.2645	29.0091	28.8434	28.3781	28.9733	28.068	28.8013	28.7439	28.5273	13	cytoplasm	A
P31057	3-methyl-2-oxobutanoate hydroxymethyltransferase	panB	24.6731	NaN	24.0121	25.0228	23.8457	24.7304	NaN	25.3236	24.6205	25.0289	25.1531	24.4336	3	cytoplasm	A
P31142	3-mercaptopyruvate sulfurtransferase	sseA	32.1969	31.2594	31.9979	31.9902	32.1208	31.7765	32.0277	31.6787	31.9651	31.5455	31.8898	31.8307	17	cytoplasm	A
P31455	Uncharacterized protein YidR	yidR	26.389	23.2608	27.3147	26.6244	27.3677	27.738	26.3323	26.9059	25.861	26.8261	26.7811	26.7932	11	cytoplasm	A
P31658	Molecular chaperone Hsp31 and glyoxalase 3	hchA	29.1567	28.5902	30.1891	29.7205	30.0431	29.361	29.5393	28.4219	29.7614	29.2788	29.0556	29.6284	9	cytoplasm	A
P31663	Pantothenate synthetase	panC	26.5298	26.1843	27.8452	26.4814	27.8791	26.7301	27.075	26.3291	26.6499	26.3626	25.9254	27.2506	15	cytoplasm	A
P31808	Uncharacterized oxidoreductase YciK	yciK	26.6589	NaN	26.1572	26.2687	26.5545	26.3372	27.0357	24.5678	25.6438	25.8727	26.7958	25.639	8	cytoplasm	A
P31825	tRNA1(Val) (adenine(37)-N6)-methyltransferase	yfiC	24.4981	23.2051	23.8785	23.5434	23.9822	23.9673	23.1504	24.1017	23.7236	23.8806	24.3037	23.8069	2	cytoplasm	A
P32099	Lipoate-protein ligase A	lplA	27.7564	26.8717	28.0757	27.3284	27.7108	27.7786	27.1821	28.0706	27.1075	27.8119	27.5449	27.3965	8	cytoplasm	A
P32131	Oxygen-independent coproporphyrinogen-III oxidase	hemN	25.2127	23.1531	25.9955	23.1394	26.9107	23.577	24.7026	NaN	23.761	NaN	24.139	24.9136	8	cytoplasm	A
P32134	Uncharacterized protein YihM	yihM	25.0727	NaN	24.9152	24.7094	24.3072	25.5193	24.9565	NaN	NaN	NaN	NaN	NaN	3	cytoplasm	A
P32157	Protein YiiM	yiiM	26.1994	24.6584	27.0771	25.8865	27.3903	26.7783	26.4535	NaN	26.1528	26.0119	26.1511	26.217	4	cytoplasm	A
P32173	Molybdenum cofactor guanylyltransferase	mobA	25.4684	22.6222	25.1507	23.4541	25.9827	25.5323	25.3301	25.6371	24.9004	25.2025	25.7581	25.6052	6	cytoplasm	A
P32662	Phosphoglycolate phosphatase	gph	25.7547	25.1784	27.1542	24.9494	26.1328	24.938	27.1714	26.5406	26.0022	26.3412	26.492	26.3304	6	cytoplasm	A
P32680	Uncharacterized protein YjaG	yjaG	28.0681	27.2415	27.7503	27.189	28.3467	28.6379	28.1944	28.1547	28.1262	28.1844	28.2425	27.8764	5	cytoplasm	A
P33012	DNA gyrase inhibitor	sbmC	27.1249	26.9058	27.4947	27.446	27.0006	27.3545	26.8588	27.5703	26.9757	27.3451	27.5605	27.0387	4	cytoplasm	A
P33018	S-formylglutathione hydrolase YeiG	yeiG	24.7257	NaN	NaN	25.4373	24.3799	25.5117	25.8507	25.6188	NaN	NaN	25.5047	25.438	5	cytoplasm	A
P33025	Pseudouridine-5-phosphate glycosidase	psuG	NaN	NaN	25.2097	22.8878	23.0804	23.4649	NaN	NaN	22.6333	NaN	23.4998	22.919	5	cytoplasm	A
P33030	Uncharacterized protein YeiR	yeiR	28.156	26.0116	28.4977	28.059	28.1762	27.894	27.7053	27.7255	27.4868	27.3861	27.7307	27.9713	16	cytoplasm	A
P33355	Uncharacterized protein YehS	yehS	26.7881	26.0168	25.517	25.5131	25.8921	25.8858	26.0675	25.3845	25.7332	26.6092	27.1118	25.6947	4	cytoplasm	A
P33644	Laccase domain protein YfiH	yfiH	26.7953	26.2324	26.7619	25.637	26.6909	26.5723	26.2421	26.9495	25.3949	26.419	26.9749	26.0995	9	cytoplasm	A
P34209	Protein YdcF	ydcF	26.334	NaN	26.5689	NaN	26.1793	27.6765	27.2433	27.6668	26.9221	27.1692	26.7794	26.1335	5	cytoplasm	A
P36553	Oxygen-dependent coproporphyrinogen-III oxidase	hemF	24.3126	23.9565	24.9597	24.1894	24.8546	24.6313	23.8773	24.0128	24.3731	24.0372	23.7881	24.7417	3	cytoplasm	A
P36938	Phosphoglucomutase	pgm	26.5594	27.5106	27.2997	27.269	27.3842	27.0667	26.5962	27.1291	27.1606	27.1532	26.6017	27.4771	15	cytoplasm	A
P37005	Uncharacterized tRNA/rRNA methyltransferase LasT	lasT	25.825	24.3934	26.7898	25.8427	26.0472	25.8548	25.9515	24.9897	25.0333	24.5813	24.9864	26.0679	7	cytoplasm	A
P37051	Formyltetrahydrofolate deformylase	purU	28.1127	28.2971	27.5509	28.3212	NaN	27.7732	26.0477	29.2282	27.5718	28.5174	29.0094	27.8204	4	cytoplasm	A
P37095	Peptidase B	pepB	25.6315	26.4679	NaN	25.4342	NaN	24.5455	NaN	26.9935	24.4841	25.2546	26.7488	25.4079	12	cytoplasm	A
P37182	Hydrogenase 2 maturation protease	hybD	NaN	23.4243	24.8122	23.5471	NaN	23.7199	NaN	23.9732	NaN	24.0671	24.8924	23.4908	4	cytoplasm	A
P37330	Malate synthase G	glcB	26.1637	26.689	27.368	25.883	26.3856	26.2663	25.1189	25.5455	26.1076	26.4086	25.6148	26.5032	13	cytoplasm	A
P37351	Ribose-5-phosphate isomerase B	rpiB	24.307	NaN	24.3943	23.6703	24.6518	23.8538	23.7297	NaN	NaN	23.5182	23.7473	23.6869	2	cytoplasm	A
P37440	Oxidoreductase UcpA	ucpA	26.2665	26.4629	26.9566	25.7178	26.6305	25.688	25.279	25.7706	25.2501	25.5296	26.0978	25.902	3	cytoplasm	A
P37590	Signal transduction protein PmrD	pmrD	NaN	NaN	NaN	26.3549	NaN	26.8429	NaN	27.0358	NaN	27.5084	27.3903	25.9354	2	cytoplasm	A
P37613	PanD maturation factor	panM	28.9661	28.5101	29.1378	28.5056	28.8414	29.1831	28.2556	29.2999	28.2932	28.8691	28.956	28.2627	5	cytoplasm	A
P37647	2-dehydro-3-deoxygluconokinase	kdgK	26.6718	25.593	27.2142	NaN	27.1393	25.6625	26.6388	24.8064	25.8515	25.048	NaN	26.0295	7	cytoplasm	A
P37666	Glyoxylate/hydroxypyruvate reductase B	ghrB	27.2792	25.7626	27.7147	26.8565	28.0197	27.2844	26.9442	26.6435	26.8397	26.6147	26.349	27.2522	8	cytoplasm	A
P37689	2,3-bisphosphoglycerate-independent phosphoglycerate mutase	gpmI	31.1503	30.4486	31.1858	31.0268	31.891	31.4238	31.2397	30.5874	31.2015	30.9812	31.2623	31.3306	21	cytoplasm	A
P37745	dTDP-4-dehydrorhamnose 3,5-epimerase	rfbC	29.6904	28.1504	29.727	28.866	29.7029	29.378	29.3045	29.3984	29.1382	29.1493	29.6004	29.2014	7	cytoplasm	A
P37747	UDP-galactopyranose mutase	glf	28.8365	28.8042	29.7097	28.5639	29.5746	29.0367	28.141	28.4744	28.5894	28.5996	28.4139	29.1751	19	cytoplasm	A
P37759	dTDP-glucose 4,6-dehydratase 1	rfbB	29.4693	28.3731	29.7581	29.0551	29.9191	28.9118	29.2401	28.286	28.939	28.2384	28.3343	29.5007	24	cytoplasm	A
P37760	dTDP-4-dehydrorhamnose reductase	rfbD	27.971	26.3562	27.9455	27.171	28.5791	27.1742	27.7329	26.5476	26.7539	NaN	26.6393	27.7998	7	cytoplasm	A
P37773	UDP-N-acetylmuramate--L-alanyl-gamma-D-glutamyl-meso-2,6-diaminoheptandioate ligase	mpl	26.6915	26.5718	26.9534	26.6516	27.3946	27.0877	26.2104	26.5658	26.5049	26.8504	26.2345	26.8902	10	cytoplasm	A
P37903	Universal stress protein F	uspF	30.4474	30.1969	30.5957	30.087	30.662	30.4366	30.534	30.5895	30.1873	30.4477	30.952	30.3621	8	cytoplasm	A
P38051	Isochorismate synthase MenF	menF	24.4366	NaN	25.758	24.1352	25.4892	24.1594	24.1619	NaN	23.4476	NaN	24.9986	24.9856	10	cytoplasm	A
P39160	D-mannonate oxidoreductase	uxuB	28.4832	27.4959	29.2211	28.3674	29.1221	28.5787	29.0343	27.684	28.3218	28.1216	27.8764	28.7464	14	cytoplasm	A
P39173	Putative glucose-6-phosphate 1-epimerase	yeaD	30.6128	29.9245	30.9969	29.9176	30.7618	31.0547	30.4744	31.3616	30.2782	30.7187	31.17	30.395	16	cytoplasm	A
P39298	Esterase YjfP	yjfP	24.1757	23.8021	25.1149	24.2925	25.0705	24.6025	23.914	NaN	24.5024	23.7737	NaN	24.547	5	cytoplasm	A
P39315	Quinone oxidoreductase 2	qorB	27.7893	27.1145	28.288	27.8468	28.3952	28.217	27.7423	28.4392	27.3625	28.2805	28.6859	27.2175	13	cytoplasm	A
P39337	Uncharacterized N-acetyltransferase YjgM	yjgM	25.9523	25.528	26.0747	26.127	26.0721	26.3399	26.1419	26.858	26.2476	26.2461	26.527	25.9028	4	cytoplasm	A
P39411	Non-canonical purine NTP phosphatase	yjjX	NaN	NaN	NaN	NaN	26.1113	NaN	25.8781	NaN	NaN	25.9639	26.4493	25.8662	2	cytoplasm	A
P39831	NADP-dependent 3-hydroxy acid dehydrogenase YdfG	ydfG	24.9208	26.0494	25.1023	26.2311	24.7064	25.4019	NaN	NaN	26.0957	25.3835	24.6703	25.938	4	cytoplasm	A
P40191	Pyridoxine kinase	pdxK	25.6947	24.8091	25.3856	26.5191	26.4916	25.4473	26.6291	23.8955	26.491	26.0924	25.561	26.7128	6	cytoplasm	A
P41409	Pyrimidine-specific ribonucleoside hydrolase RihA	rihA	NaN	25.0024	NaN	NaN	NaN	23.9319	23.5526	24.431	23.9562	24.4401	NaN	NaN	3	cytoplasm	A
P42599	Uncharacterized oxidoreductase YgjR	ygjR	25.6137	24.365	26.2653	25.0525	26.5186	26.2786	25.6895	25.5047	25.9132	24.3701	25.2005	25.9841	7	cytoplasm	A
P42620	Glutathionyl-hydroquinone reductase YqjG	yqjG	25.3515	25.461	27.2993	25.291	26.5347	25.257	25.0259	24.6767	25.2178	23.6342	24.8635	25.7405	15	cytoplasm	A
P42904	N-acetylgalactosamine-specific phosphotransferase enzyme IIB component 2	agaV	26.9297	26.4504	26.9824	26.4309	26.7641	26.4446	26.1907	26.1973	26.8055	26.3881	26.5508	26.3986	4	cytoplasm	A
P45424	Uncharacterized protein YhcH	yhcH	23.54	22.8807	23.5457	23.2925	23.9964	NaN	24.5277	NaN	NaN	NaN	NaN	NaN	2	cytoplasm	A
P45425	N-acetylmannosamine kinase	nanK	25.7748	23.0593	27.0312	25.337	26.9004	23.3557	25.6922	23.1964	25.486	23.7451	25.2258	26.5593	8	cytoplasm	A
P45470	Protein YhbO	yhbO	26.4459	25.9522	26.3758	26.046	26.525	27.7165	26.1135	28.2396	26.6387	26.3041	27.4713	25.9515	9	cytoplasm	A
P45748	Threonylcarbamoyl-AMP synthase	tsaC	29.42	28.9987	29.1326	28.7173	28.7568	28.9555	28.6013	29.2783	28.5422	29.073	29.4023	28.8967	6	cytoplasm	A
P45795	Uncharacterized protein YrdB	yrdB	25.2909	24.7611	25.7834	24.985	25.523	NaN	24.3592	25.2226	24.2476	25.2701	25.7563	24.7299	2	cytoplasm	A
P45799	ADP compounds hydrolase NudE	nudE	27.3532	26.4708	27.7992	27.2683	27.7186	27.1091	27.225	26.7004	27.0605	26.7127	27.1662	27.0424	6	cytoplasm	A
P45807	Uncharacterized protein YbaM	ybaM	NaN	NaN	26.0833	25.9575	25.233	26.1473	NaN	24.7341	25.4896	26.0083	25.688	NaN	3	cytoplasm	A
P46852	Quercetin 2,3-dioxygenase	yhhW	25.8315	25.2456	25.213	25.4699	25.911	25.7961	26.3713	26.0058	25.1773	25.4751	26.2655	25.9193	8	cytoplasm	A
P46853	Uncharacterized oxidoreductase YhhX	yhhX	24.7756	26.407	27.0247	NaN	24.8763	25.9373	23.869	25.1521	NaN	24.6157	24.98	23.9437	13	cytoplasm	A
P46859	Thermoresistant gluconokinase	gntK	24.7853	24.2367	24.7301	24.6704	25.1473	25.5073	24.6378	25.2896	24.4285	24.793	24.932	24.4736	3	cytoplasm	A
P46888	Universal stress protein C	uspC	27.2955	26.6534	27.5463	27.1228	26.5534	26.796	27.4972	26.9062	26.9557	26.3804	27.0797	26.3437	5	cytoplasm	A
P51024	Uncharacterized protein YaiL	yaiL	25.6631	25.5079	26.0825	25.9969	26.0733	25.9404	25.3376	25.9261	26.447	26.2471	25.9138	26.6647	3	cytoplasm	A
P51025	S-formylglutathione hydrolase FrmB	frmB	NaN	NaN	24.8335	24.2646	25.0608	24.3815	24.4221	24.211	24.2764	24.2529	24.4239	NaN	2	cytoplasm	A
P52007	Protein YecM	yecM	28.2425	27.0749	27.07	27.5367	27.9201	27.4607	26.8147	27.6293	27.3078	27.5077	27.5466	27.3941	8	cytoplasm	A
P52060	UPF0235 protein YggU	yggU	NaN	NaN	NaN	NaN	NaN	23.3173	23.4279	23.4449	NaN	23.9649	24.0616	23.0836	4	cytoplasm	A
P52062	Oxygen-independent coproporphyrinogen-III oxidase-like protein YggW	yggW	27.8635	NaN	25.0385	NaN	25.1332	24.2569	24.3259	23.9985	24.5737	23.6054	24.5093	24.4287	4	cytoplasm	A
P52096	Uncharacterized protein YaeR	yaeR	24.8942	23.8	25.1389	23.7624	25.5576	23.7403	25.0525	24.6862	NaN	25.0123	24.3715	23.0669	3	cytoplasm	A
P52119	UPF0125 protein RatB	ratB	25.9479	NaN	26.1066	25.7208	25.5792	26.5173	26.8329	26.7251	25.9402	26.6536	26.6649	25.6873	7	cytoplasm	A
P52643	D-lactate dehydrogenase	ldhA	23.7108	25.0622	NaN	NaN	23.8334	24.5297	23.1117	24.913	24.6328	24.5785	24.2612	NaN	3	cytoplasm	A
P52697	6-phosphogluconolactonase	pgl	29.4917	28.8927	29.6925	29.7387	29.2982	30.3308	30.3662	29.939	29.8672	29.5539	29.6444	29.4637	10	cytoplasm	A
P56262	Putative carboxymethylenebutenolidase	ysgA	27.3946	26.573	28.1091	27.167	27.048	27.6966	27.4764	27.8254	27.4653	27.2665	27.796	26.7809	6	cytoplasm	A
P60546	Guanylate kinase	gmk	27.7366	26.851	28.44	26.7157	28.6162	28.0506	28.1282	26.5478	26.9862	26.547	27.173	27.3219	12	cytoplasm	A
P60560	GMP reductase	guaC	25.2203	24.963	24.6225	24.7854	25.2178	NaN	25.4969	NaN	25.4665	25.4035	NaN	25.2279	4	cytoplasm	A
P60595	Imidazole glycerol phosphate synthase subunit HisH	hisH	25.5713	25.6112	26.6966	25.6399	25.6077	26.4977	26.4545	25.804	25.6862	25.3541	26.6418	25.7609	5	cytoplasm	A
P60651	Agmatinase	speB	NaN	25.1952	NaN	24.5336	NaN	NaN	NaN	24.5117	NaN	24.5876	24.1648	24.4774	3	cytoplasm	A
P60664	Imidazole glycerol phosphate synthase subunit HisF	hisF	27.7377	26.9388	27.889	27.3541	27.9573	27.8956	27.3021	27.8159	27.4144	27.5989	27.9731	27.5849	10	cytoplasm	A
P60716	Lipoyl synthase	lipA	29.1471	26.8681	30.101	28.8167	29.0028	28.8604	28.7716	28.6266	28.6308	28.5975	28.9598	29.2603	13	cytoplasm	A
P60720	Octanoyltransferase	lipB	25.7095	NaN	25.4118	25.1112	26.0378	25.5495	26.1859	25.9692	25.8611	25.8207	25.8843	25.9336	3	cytoplasm	A
P61517	Carbonic anhydrase 2	can	28.5824	28.8794	29.1204	28.7964	29.3699	28.6007	27.9737	27.8974	28.7039	28.4626	27.9255	29.1097	7	cytoplasm	A
P61887	Glucose-1-phosphate thymidylyltransferase 2	rmlA2	25.4626	25.3372	27.244	25.7081	26.2751	25.9895	26.077	25.2405	25.8064	25.2675	25.6371	25.91	11	cytoplasm	A
P61949	Flavodoxin-1	fldA	30.8261	30.435	30.7346	31.0676	30.8599	30.6826	30.9079	31.2315	31.0112	30.7074	31.2002	30.8723	9	cytoplasm	A
P62615	4-diphosphocytidyl-2-C-methyl-D-erythritol kinase	ispE	25.7496	24.7609	26.0527	25.7402	26.4293	26.0762	25.7638	25.5691	25.6079	25.3549	25.7117	25.5499	7	cytoplasm	A
P62617	2-C-methyl-D-erythritol 2,4-cyclodiphosphate synthase	ispF	NaN	NaN	27.0585	26.0413	25.0899	26.3834	25.9757	NaN	NaN	26.2213	NaN	26.2991	5	cytoplasm	A
P62623	4-hydroxy-3-methylbut-2-enyl diphosphate reductase	ispH	28.8141	27.1218	28.5057	28.3509	28.9664	28.1227	28.2211	28.1705	28.4705	27.9421	28.4466	28.4844	15	cytoplasm	A
P62672	Protein ApaG	apaG	25.0411	NaN	23.9587	24.2864	24.3957	25.7431	25.129	26.0219	24.0028	24.5331	25.737	23.9787	2	cytoplasm	A
P63020	Fe/S biogenesis protein NfuA	nfuA	30.5303	30.5209	30.8527	31.1767	31.5267	31.2428	31.5017	31.282	31.382	31.1927	31.2254	31.2587	10	cytoplasm	A
P63224	Phosphoheptose isomerase	gmhA	29.832	28.8432	30.1682	29.0894	30.2156	29.846	29.8745	29.2889	29.348	29.3035	29.5421	29.9385	11	cytoplasm	A
P63228	D-glycero-beta-D-manno-heptose-1,7-bisphosphate 7-phosphatase	gmhB	24.4435	24.5048	25.3053	23.8942	NaN	24.7488	24.0042	24.2814	24.1185	24.4488	25.0036	24.4509	3	cytoplasm	A
P63417	Uncharacterized N-acetyltransferase YhbS	yhbS	29.2949	28.8283	28.7294	27.97	29.2674	28.9182	28.6199	28.6025	28.5159	29.0323	29.5411	28.3462	9	cytoplasm	A
P64455	Uncharacterized protein YdcY	ydcY	28.8086	29.0612	29.4021	28.7147	29.1386	29.1635	28.3709	29.2047	29.1154	29.3351	29.9664	28.9031	6	cytoplasm	A
P64463	Putative selenoprotein YdfZ	ydfZ	24.7633	25.7519	NaN	25.1377	24.9059	25.7633	25.1343	26.621	NaN	25.7225	26.3481	26.0719	2	cytoplasm	A
P64483	Uncharacterized protein YeaK	yeaK	29.0352	28.2316	28.8693	28.5995	29.2077	29.5057	29.0644	29.9023	28.6664	29.4125	29.7979	28.8156	7	cytoplasm	A
P64540	Uncharacterized protein YfcL	yfcL	27.4418	NaN	27.4142	26.9731	27.7501	27.4293	25.9574	27.0357	NaN	27.0864	28.2825	27.4352	4	cytoplasm	A
P64554	7-carboxy-7-deazaguanine synthase	queE	28.1221	26.7552	28.3956	27.3152	28.3717	27.7987	28.2629	27.3558	27.4806	27.2115	27.6564	27.7924	9	cytoplasm	A
P64588	Transcriptional regulator YqjI	yqjI	24.8144	24.0862	24.5219	24.0139	24.8212	23.8978	23.9755	NaN	23.8515	23.9921	24.0254	24.6442	4	cytoplasm	A
P64636	GMP/IMP nucleotidase YrfG	yrfG	NaN	24.0212	25.208	24.9818	24.1035	24.2077	24.0449	24.785	NaN	24.071	24.4793	NaN	7	cytoplasm	A
P65367	Uncharacterized protein YqcA	yqcA	29.5006	29.0462	29.0305	28.9795	28.4586	29.3868	28.8756	29.4123	28.1734	29.1593	29.4377	28.6775	5	cytoplasm	A
P65556	Uncharacterized Nudix hydrolase YfcD	yfcD	26.9282	26.2639	26.9543	27.1656	26.6756	26.2982	26.4125	26.6682	26.5936	26.4788	26.5325	26.5933	4	cytoplasm	A
P67080	UPF0001 protein YggS	yggS	26.8356	26.9705	27.8845	27.1549	27.9407	26.9058	27.145	25.972	26.7077	26.9675	26.9631	27.3736	8	cytoplasm	A
P67095	Phosphodiesterase YfcE	yfcE	26.2744	25.5424	27.2418	26.4707	27.2955	26.3665	26.2491	25.941	26.2653	26.3557	25.9959	26.9652	3	cytoplasm	A
P67603	UPF0267 protein YqfB	yqfB	29.0071	28.1369	29.5668	28.8576	28.9775	28.8526	28.4673	28.9738	27.896	29.0104	29.3418	28.4847	8	cytoplasm	A
P67826	Copper homeostasis protein CutC	cutC	25.1045	NaN	25.5374	25.0474	26.0039	25.0604	25.4702	25.0177	24.6213	24.8898	25.2001	24.3765	3	cytoplasm	A
P68206	UPF0337 protein YjbJ	yjbJ	29.9258	30.904	30.1588	30.536	29.982	31.0302	30.331	31.018	30.8286	30.4205	31.2037	30.1684	10	cytoplasm	A
P68688	Glutaredoxin-1	grxA	27.5851	28.1196	28.0882	28.4169	27.9534	28.549	27.9761	28.9895	27.8704	28.5343	27.9488	28.008	5	cytoplasm	A
P69222	Translation initiation factor IF-1	infA	28.8754	27.9458	29.0431	27.2615	28.4695	28.4202	29.6608	28.9538	28.0416	27.4636	28.8905	27.4309	3	cytoplasm	A
P69503	Adenine phosphoribosyltransferase	apt	32.2393	31.6934	32.4709	32.4047	32.1486	32.4465	32.317	31.8191	31.9001	31.7798	31.6876	32.0072	15	cytoplasm	A
P69908	Glutamate decarboxylase alpha	gadA	28.0665	29.0779	26.697	27.9783	26.4609	27.6664	26.461	28.5274	27.7462	29.5969	29.0347	27.7408	14	cytoplasm	A
P75682	Probable 2-keto-3-deoxy-galactonate aldolase YagE	yagE	24.025	24.0308	23.3214	24.0007	23.7603	NaN	23.1001	NaN	NaN	23.5152	23.2594	23.9874	4	cytoplasm	A
P75736	Esterase YbfF	ybfF	27.5904	26.7783	27.4478	27.1078	27.6808	27.4003	27.0733	27.1864	27.0355	26.9122	27.4009	27.8672	11	cytoplasm	A
P75745	Uncharacterized protein YbgK	ybgK	26.2479	25.2222	27.6931	25.7482	26.7238	26.5514	26.1532	25.223	26.3592	25.9434	26.0528	26.268	10	cytoplasm	A
P75792	Sugar phosphatase YbiV	ybiV	27.8026	26.8478	28.1643	27.4797	27.6052	27.9004	27.4406	28.3242	27.5286	27.6764	27.9699	27.4691	9	cytoplasm	A
P75809	Flavin mononucleotide phosphatase YbjI	ybjI	26.4246	25.931	26.709	26.0825	25.9314	27.501	25.3994	27.3053	24.8108	26.148	27.1332	25.48	5	cytoplasm	A
P75849	Uncharacterized protein YcbL	ycbL	28.0519	27.2523	27.1349	28.2861	28.324	27.837	27.6083	28.1672	26.6633	28.0753	28.4324	27.7039	7	cytoplasm	A
P75863	Uncharacterized protein YcbX	ycbX	NaN	24.0293	27.1085	25.2703	25.9857	25.1778	23.6223	24.0008	NaN	24.8747	25.3754	25.1264	10	cytoplasm	A
P75874	Uncharacterized protein YccU	yccU	28.1289	28.1919	27.5427	28.3157	27.8094	28.7199	28.7169	29.4192	28.2896	28.34	28.5853	28.3403	5	cytoplasm	A
P75913	Glyoxylate/hydroxypyruvate reductase A	ghrA	27.3248	26.0637	28.6638	26.6046	28.1216	27.1897	27.0358	26.7028	26.7591	26.9282	27.1589	27.5266	13	cytoplasm	A
P75914	Probable phosphatase YcdX	ycdX	25.3975	25.243	26.6213	24.9159	26.155	25.1086	25.2311	25.1823	24.0918	24.4617	24.9071	25.5907	5	cytoplasm	A
P75949	Beta-hexosaminidase	nagZ	27.9357	27.4632	27.4788	27.4025	27.9842	28.129	27.8623	28.4785	27.4625	27.4588	28.3964	27.8792	13	cytoplasm	A
P75960	NAD-dependent protein deacylase	cobB	27.561	26.4773	27.482	27.2828	27.7215	27.7087	27.1132	27.6492	27.0807	27.5635	27.794	27.307	7	cytoplasm	A
P76004	Uncharacterized protein YcgM	ycgM	NaN	NaN	24.5289	NaN	24.4484	NaN	25.0627	23.5763	23.9404	NaN	23.992	23.0765	4	cytoplasm	A
P76008	Murein tetrapeptide carboxypeptidase	ldcA	25.5142	23.824	26.5358	23.5252	25.9095	23.5688	25.8284	23.1661	23.6508	23.4161	24.9066	24.2296	9	cytoplasm	A
P76014	PTS-dependent dihydroxyacetone kinase, ADP-binding subunit DhaL	dhaL	29.8252	29.1192	28.9738	28.8574	30.0373	30.3558	29.2999	30.3679	28.6998	29.3355	29.8275	28.9601	8	cytoplasm	A
P76015	PTS-dependent dihydroxyacetone kinase, dihydroxyacetone-binding subunit DhaK	dhaK	26.3749	26.6345	26.0736	26.918	26.8576	27.2199	26.2609	27.1538	26.4328	26.0952	26.0646	26.7791	8	cytoplasm	A
P76112	L-amino acid N-acyltransferase MnaT	mnaT	25.0708	NaN	NaN	24.3918	24.7909	24.8951	24.7243	24.3414	NaN	24.1749	24.3839	24.3585	2	cytoplasm	A
P76113	NADPH-dependent curcumin reductase	curA	25.973	26.1167	26.5485	25.6012	26.8467	26.6	25.7285	25.5478	25.7507	26.0127	25.9212	26.448	9	cytoplasm	A
P76243	Uncharacterized protein YeaO	yeaO	28.6742	27.9172	28.6856	28.2128	28.4239	28.471	28.789	28.3623	27.9464	28.0728	28.567	27.8194	10	cytoplasm	A
P76256	tRNA threonylcarbamoyladenosine biosynthesis protein TsaB	tsaB	27.8061	27.1124	27.6853	27.5376	28.4231	27.7255	28.2514	27.7667	27.5897	27.4481	27.8677	27.5656	6	cytoplasm	A
P76270	Free methionine-R-sulfoxide reductase	msrC	28.5122	27.0456	28.4247	27.8888	28.5046	28.3679	28.735	28.3688	28.4565	28.1864	28.2278	28.4904	11	cytoplasm	A
P76329	Putative mannosyl-3-phosphoglycerate phosphatase	yedP	25.6826	25.314	25.531	25.6837	25.4292	25.9436	23.5536	25.9618	25.5134	25.8719	25.7177	25.335	6	cytoplasm	A
P76402	UPF0339 protein YegP	yegP	26.4212	27.1356	26.9475	27.1057	NaN	26.7108	26.5578	NaN	NaN	26.6737	27.9162	26.9463	3	cytoplasm	A
P76422	Hydroxymethylpyrimidine/phosphomethylpyrimidine kinase	thiD	24.0759	NaN	26.7439	22.9437	24.3625	23.6845	NaN	22.3529	NaN	NaN	NaN	NaN	4	cytoplasm	A
P76491	5-deoxynucleotidase YfbR	yfbR	23.8302	NaN	24.1319	24.3109	24.699	24.7347	23.9553	24.3896	24.6625	NaN	24.486	23.8815	4	cytoplasm	A
P76535	N-acetylmuramic acid 6-phosphate etherase	murQ	26.846	24.9698	27.0857	26.3765	27.3823	26.3396	26.6615	25.89	26.6357	25.0938	25.1282	27.1242	7	cytoplasm	A
P76536	Probable deferrochelatase/peroxidase YfeX	yfeX	27.4278	25.6096	28.1541	27.0437	28.5974	27.0005	27.8727	26.4035	27.4277	26.5869	27.054	27.717	10	cytoplasm	A
P76561	Esterase YpfH	ypfH	25.0678	24.6175	NaN	25.1355	25.3874	25.8476	24.8997	24.4555	24.7553	25.2087	25.0105	25.4136	2	cytoplasm	A
P76569	Uncharacterized protein YfgD	yfgD	28.7602	28.5471	28.7832	28.4852	28.4302	29.0158	28.7018	29.4107	28.8251	28.6995	28.8299	28.4997	6	cytoplasm	A
P76658	Bifunctional protein HldE;D-beta-D-heptose 7-phosphate kinase;D-beta-D-heptose 1-phosphate adenylyltransferase	hldE	27.0425	27.2145	27.7225	26.6799	27.6356	26.03	26.0682	26.1404	26.3895	25.8031	26.1888	26.4255	9	cytoplasm	A
P77150	Pyridoxamine kinase	pdxY	26.5902	25.9283	27.6536	26.4418	27.5295	26.2515	27.2642	26.1845	26.8465	26.6054	26.6939	26.9575	6	cytoplasm	A
P77247	2-deoxyglucose-6-phosphate phosphatase	yniC	28.6218	27.8628	28.8363	28.2849	28.9018	28.216	28.478	28.1041	28.2804	28.2787	28.4105	28.3132	11	cytoplasm	A
P77252	Uncharacterized protein YkgE	ykgE	23.5665	22.7026	23.8514	NaN	24.3606	NaN	NaN	24.9067	NaN	25.2801	24.6118	25.0393	4	cytoplasm	A
P77258	N-ethylmaleimide reductase	nemA	28.4229	27.36	28.5223	28.1816	28.0301	28.0002	27.6357	28.3365	27.8759	27.6338	27.5513	28.1181	15	cytoplasm	A
P77395	Uncharacterized protein YbbN	ybbN	27.643	28.2699	26.9964	27.8346	27.7135	27.3587	26.5787	27.6425	26.7774	27.4241	27.4696	28.2704	13	cytoplasm	A
P77475	Fructose-1-phosphate phosphatase YqaB	yqaB	25.2079	23.8089	25.5645	24.8057	24.7479	25.5996	25.2858	24.6823	24.0212	24.9276	26.7617	23.6907	4	cytoplasm	A
P77552	Uncharacterized protein YdhQ	ydhQ	26.4943	25.6606	27.7675	25.8463	27.174	26.6089	26.5562	26.3405	26.5303	26.4206	26.7645	26.546	7	cytoplasm	A
P77596	Uncharacterized protein YagF	yagF	NaN	NaN	25.514	NaN	25.771	25.7818	26.2588	26.2088	25.3287	26.7919	26.435	25.9942	2	cytoplasm	A
P77625	Sugar phosphatase YfbT	yfbT	27.4351	27.1731	27.627	27.4755	27.3965	27.3788	27.2872	28.0829	27.3174	27.413	27.8709	27.1997	9	cytoplasm	A
P77649	UPF0061 protein YdiU	ydiU	24.2828	NaN	24.9391	24.3497	24.738	24.3244	24.3667	NaN	NaN	NaN	NaN	24.4504	4	cytoplasm	A
P77695	Protein GnsB	gnsB	25.524	NaN	26.997	25.5746	26.3274	25.8426	27.2998	25.8417	25.8879	25.0795	26.3685	25.8831	10	cytoplasm	A
P77712	Long-chain acyl-CoA thioesterase FadM	fadM	24.6743	25.5473	25.5961	26.3393	25.2242	25.6997	NaN	25.2497	26.0677	NaN	25.4402	25.5557	3	cytoplasm	A
P77735	Uncharacterized oxidoreductase YajO	yajO	28.0964	27.5741	28.4926	28.2305	28.5544	28.5511	28.6224	28.6326	28.394	28.0058	28.7641	28.2544	13	cytoplasm	A
P77739	Uncharacterized protein YniA	yniA	29.5096	28.3087	29.6924	29.1806	29.5253	28.6633	29.3744	28.3764	29.3322	28.8505	29.6243	29.0196	12	cytoplasm	A
P77756	7-cyano-7-deazaguanine synthase	queC	26.7256	26.0199	27.2623	27.0093	27.2275	26.4833	26.7945	26.4948	26.8955	25.9991	26.6466	26.9346	8	cytoplasm	A
P77791	Maltose O-acetyltransferase	maa	24.9232	NaN	26.4515	24.6887	26.5058	NaN	25.0866	24.4889	NaN	25.1696	24.5255	26.2034	4	cytoplasm	A
Q2M7R5	Uncharacterized protein YibT	yibT	30.5198	30.1764	29.4215	30.0077	30.0628	29.7	30.3665	29.309	29.597	30.2616	30.3952	29.4842	4	cytoplasm	A
Q46822	Isopentenyl-diphosphate Delta-isomerase	idi	24.6581	24.1819	24.8941	24.723	24.6952	25.1411	25.3532	24.8594	24.6793	24.7372	24.7632	24.5406	3	cytoplasm	A
Q46829	6-phospho-beta-glucosidase BglA	bglA	26.5565	27.1021	26.6193	26.7275	26.9802	26.6118	25.8589	26.3518	25.8153	26.6664	25.7303	26.563	7	cytoplasm	A
Q46857	2,5-diketo-D-gluconic acid reductase A	dkgA	31.348	31.1305	31.3573	31.3364	31.5116	32.3608	31.8264	32.6378	31.268	31.9334	32.3674	31.323	22	cytoplasm	A
Q46871	NADPH-dependent ferric-chelate reductase	yqjH	26.8744	25.9857	28.0024	27.0513	27.454	27.2452	26.7856	27.627	26.9218	26.9836	27.3665	27.067	9	cytoplasm	A
Q46893	2-C-methyl-D-erythritol 4-phosphate cytidylyltransferase	ispD	26.3851	25.6088	26.2251	26.1535	26.6174	26.1357	25.9292	25.4521	26.2287	25.4582	25.5294	26.6488	7	cytoplasm	A
Q46919	Uncharacterized protein YqcC	yqcC	28.9899	28.2553	27.4338	27.7335	28.1683	28.3254	27.4677	27.8667	26.6717	27.9407	28.5454	27.4995	4	cytoplasm	A
Q46920	NADPH-dependent 7-cyano-7-deazaguanine reductase	queF	27.6774	26.8148	28.1736	27.4713	28.0247	27.5225	27.5136	27.3114	27.473	27.0798	26.9015	28.0997	11	cytoplasm	A
Q46948	Probable protein deglycase	yajL	28.8536	27.8499	28.9757	28.179	28.9235	28.4972	28.7503	28.5441	28.4077	28.3479	28.7896	28.5637	6	cytoplasm	A
Q47679	Hydrolase YafV	yafV	24.5729	NaN	24.8612	24.116	25.0281	24.74	23.8775	NaN	NaN	NaN	NaN	24.1693	6	cytoplasm	A
Q47690	Homocysteine S-methyltransferase	mmuM	NaN	25.5643	25.7488	25.604	25.5076	26.3084	26.3154	25.9191	25.4543	25.4619	26.0887	25.3472	2	cytoplasm	A
P0A6P9	Enolase	eno	33.0144	32.802	33.8771	33.1108	33.751	33.2437	33.0444	32.4904	33.1253	32.3468	32.4177	33.1708	27	cytoplasm	A,F1,F4
P0ADE8	tRNA-modifying protein YgfZ	ygfZ	32.0895	31.2335	32.3327	32.1831	32.4281	32.3637	32.0214	32.0166	32.5434	31.9978	32.2166	32.003	25	cytoplasm, periplasm	A,G
P00490	Maltodextrin phosphorylase	malP	28.6881	28.9804	24.0074	25.2207	NaN	25.6946	NaN	27.9328	25.7476	27.657	27.1	23.7464	21	inner membrane	B
P09549	Cell division protein DedD	dedD	24.6534	24.2058	23.3643	22.7868	23.3229	NaN	NaN	NaN	NaN	NaN	23.1225	NaN	2	inner membrane	B
P0A7A2	Probable phosphoglycerate mutase GpmB	gpmB	27.3104	26.1258	27.672	26.5115	28.2449	26.6602	26.9224	24.8519	26.4435	26.2133	26.7645	27.2148	12	inner membrane	B
P0AAI3	ATP-dependent zinc metalloprotease FtsH	ftsH	26.1322	NaN	NaN	24.8016	24.7616	23.9213	26.3202	NaN	NaN	NaN	NaN	24.7395	8	inner membrane	B
P0AB35	Uncharacterized protein YcfJ	ycfJ	26.631	27.266	NaN	28.3186	27.5785	27.3767	26.7291	NaN	25.1173	NaN	NaN	25.5612	6	inner membrane	B
P0ABC7	Modulator of FtsH protease HflK	hflK	26.0292	26.1559	NaN	25.4587	NaN	26.0798	21.2724	25.1243	25.2863	NaN	26.1959	NaN	5	inner membrane	B
P0AEC3	Aerobic respiration control sensor protein ArcB	arcB	27.352	27.265	27.2578	27.3011	27.3598	28.1048	27.4991	28.6655	27.0865	27.8261	28.736	27.4171	7	inner membrane	B
P0AG90	Protein translocase subunit SecD	secD	26.6638	27.7575	25.1537	24.9662	24.9032	25.052	24.4886	25.5642	25.4541	27.0699	25.8345	25.47	4	inner membrane	B
P0AG99	Protein-export membrane protein SecG	secG	25.9455	25.0211	24.2306	NaN	NaN	NaN	24.2696	NaN	NaN	NaN	24.5943	24.2107	2	inner membrane	B
P33218	Inner membrane protein YebE	yebE	29.5158	28.5805	29.3182	29.4105	30.0345	29.9617	29.1451	29.0498	28.89	28.7178	29.5208	28.79	9	inner membrane	B
P36672	PTS system trehalose-specific EIIBC component;Trehalose-specific phosphotransferase enzyme IIB component;Trehalose permease IIC component	treB	26.4598	25.6725	25.3411	24.9104	24.5259	24.8502	NaN	24.9112	24.9615	25.4025	25.2679	25.1585	3	inner membrane	B
P37661	Phosphoethanolamine transferase EptB	eptB	25.5078	25.7877	24.6756	25.3048	25.6338	NaN	26.1493	25.8644	25.4695	26.037	25.0602	25.7721	7	inner membrane	B
P39401	Phosphoglycerol transferase I	mdoB	26.6851	25.8043	25.9681	26.597	25.8578	25.3187	27.0873	25.181	26.1547	25.7749	25.4591	26.3083	14	inner membrane	B
P56580	Glucitol/sorbitol-specific phosphotransferase enzyme IIB component	srlE	28.0443	27.7087	27.1083	27.7838	27.3198	27.8192	27.7077	27.9139	27.4857	27.6424	27.9955	27.5032	8	inner membrane	B
Q59385	Copper-exporting P-type ATPase A	copA	25.9038	25.7976	NaN	25.5148	NaN	26.7633	27.0342	27.3139	NaN	26.9172	26.8497	25.8425	3	inner membrane	B
P0ABJ1	Cytochrome bo(3) ubiquinol oxidase subunit 2	cyoA	26.6897	NaN	25.0931	25.761	25.6859	24.8737	24.7492	25.1701	25.8288	25.0722	25.1467	25.8467	3	inner membrane	B,E
P0AE06	Multidrug efflux pump subunit AcrA	acrA	27.7311	26.125	24.4512	25.443	26.4622	25.1259	25.7371	26.3842	26.2851	26.382	26.5845	26.3947	10	periplasm	E
P00350	6-phosphogluconate dehydrogenase, decarboxylating	gnd	29.4876	30.2449	29.4405	29.1675	28.641	29.4247	27.6596	30.0398	29.2724	29.9261	29.0342	29.1918	25	inner membrane	F1
P00363	Fumarate reductase flavoprotein subunit	frdA	25.9303	23.9996	27.0901	25.5281	26.8152	25.4205	25.7632	23.9787	25.9519	24.2898	25.1158	26.0724	15	inner membrane	F1
P00452	Ribonucleoside-diphosphate reductase 1 subunit alpha	nrdA	26.8901	26.7833	24.4097	26.4231	24.3806	22.5551	22.6321	25.7374	26.0667	26.8848	25.8357	25.4165	15	inner membrane	F1
P00509	Aspartate aminotransferase	aspC	30.1498	29.8829	31.0541	30.2983	30.9233	30.3961	30.3472	29.6275	30.2423	29.9869	29.6863	30.6994	26	inner membrane	F1
P00959	Methionine--tRNA ligase	metG	26.238	26.907	22.2714	25.8809	23.5805	25.204	NaN	26.3226	26.2779	27.609	26.3316	25.8537	13	inner membrane	F1
P00960	Glycine--tRNA ligase alpha subunit	glyQ	30.1973	28.6824	30.1646	29.8349	30.2633	29.7072	29.58	29.1522	29.9129	29.1614	29.5305	30.0057	10	inner membrane	F1
P00961	Glycine--tRNA ligase beta subunit	glyS	28.6593	27.2972	29.1007	28.3529	28.2703	28.2498	26.5399	28.0876	28.6276	26.5701	27.6164	28.6105	27	inner membrane	F1
P04079	GMP synthase [glutamine-hydrolyzing]	guaA	27.4898	26.0531	26.0167	27.3325	27.5189	26.3548	26.6546	27.5871	27.472	26.9731	26.5899	27.8406	15	inner membrane	F1
P04825	Aminopeptidase N	pepN	27.7979	28.2025	27.4849	27.9505	27.9098	27.9429	27.3283	28.3808	27.0801	27.611	27.683	28.0043	15	inner membrane	F1
P05706	Glucitol/sorbitol-specific phosphotransferase enzyme IIA component	srlB	27.3027	27.3378	26.9364	27.7506	27.0831	27.1425	27.5569	27.6606	27.0016	27.8165	27.3887	27.5522	5	inner membrane	F1
P05793	Ketol-acid reductoisomerase	ilvC	NaN	25.7296	26.4624	26.1894	26.8762	27.5231	27.0827	27.2635	NaN	26.7652	26.4662	26.3994	2	inner membrane	F1
P06616	GTPase Era	era	24.77	NaN	26.3636	NaN	25.442	NaN	24.9851	NaN	NaN	24.5115	24.5386	24.2877	8	inner membrane	F1
P06959	Dihydrolipoyllysine-residue acetyltransferase component of pyruvate dehydrogenase complex	aceF	27.864	28.1447	25.1345	27.137	25.5226	27.4466	25.9188	28.3054	27.6807	27.7839	27.0787	27.0852	18	inner membrane	F1
P07004	Gamma-glutamyl phosphate reductase	proA	NaN	25.0195	NaN	24.2679	NaN	23.5843	21.7274	24.7244	NaN	24.6137	23.6691	23.153	4	inner membrane	F1
P07014	Succinate dehydrogenase iron-sulfur subunit	sdhB	25.3264	25.1984	24.8493	NaN	NaN	NaN	NaN	NaN	NaN	NaN	24.317	24.0133	4	inner membrane	F1
P07395	Phenylalanine--tRNA ligase beta subunit	pheT	26.7739	26.8018	25.5588	26.1958	NaN	24.3936	23.6927	26.855	25.2365	27.6403	26.8564	26.5174	16	inner membrane	F1
P07650	Thymidine phosphorylase	deoA	30.4701	30.1214	30.2475	30.1604	31.553	30.5871	30.695	29.907	30.6603	29.8867	29.8677	30.7063	32	inner membrane	F1
P08200	Isocitrate dehydrogenase [NADP]	icd	33.3942	32.4592	34.2126	32.7999	33.9803	33.0624	33.8958	32.6136	33.0149	32.9113	33.0638	33.225	34	inner membrane	F1
P08312	Phenylalanine--tRNA ligase alpha subunit	pheS	25.4918	26.0251	24.4567	24.8455	NaN	NaN	24.0879	25.7626	25.4557	25.9391	25.4755	25.3352	7	inner membrane	F1
P08839	Phosphoenolpyruvate-protein phosphotransferase	ptsI	29.0479	29.1173	28.9797	29.4294	29.2289	28.9333	28.6917	28.98	29.2791	28.6161	28.5057	29.2509	24	inner membrane	F1
P09372	Protein GrpE	grpE	27.2859	28.8332	25.8575	27.4872	27.0024	27.6343	25.6716	28.1461	27.6416	27.6978	27.2794	27.2801	4	inner membrane	F1
P09373	Formate acetyltransferase 1	pflB	29.1801	29.1224	28.4384	28.8568	28.0529	29.361	27.4246	30.0052	29.2272	29.0176	29.3656	28.6969	23	inner membrane	F1
P0A6A3	Acetate kinase	ackA	29.6317	29.8789	30.3837	29.4945	30.2263	29.6769	29.4274	29.7409	29.3906	29.4552	29.4124	29.8518	12	inner membrane	F1
P0A6A8	Acyl carrier protein	acpP	33.6678	33.6204	33.2779	33.2165	33.2545	33.2141	34.0794	34.3892	33.4437	34.1947	34.0013	33.5815	4	inner membrane	F1
P0A6B7	Cysteine desulfurase IscS	iscS	28.7261	30.0501	27.8238	28.4135	27.5274	28.3979	26.8061	29.0405	28.6224	29.2535	28.2803	28.4641	16	inner membrane	F1
P0A6F3	Glycerol kinase	glpK	30.5591	32.5188	30.393	31.7074	31.017	31.2216	30.7459	31.2677	31.7556	30.9473	30.6702	31.2444	29	inner membrane	F1
P0A6F5	60 kDa chaperonin	groL	30.0615	30.1516	28.857	29.6959	28.2455	29.7629	28.3882	30.2829	29.5353	29.6061	29.8201	29.3004	23	inner membrane	F1
P0A6F9	10 kDa chaperonin	groS	30.192	30.6435	31.2196	31.0867	30.6452	31.2166	30.6574	31.2637	31.2266	30.411	30.1847	31.0688	9	inner membrane	F1
P0A6H5	ATP-dependent protease ATPase subunit HslU	hslU	27.4238	28.24	26.7888	27.801	26.9829	27.2249	26.2869	27.3894	28.0636	26.2894	27.259	27.2565	16	inner membrane	F1
P0A6K3	Peptide deformylase	def	29.7325	29.173	30.26	29.8335	30.4006	29.8522	29.9915	29.8994	29.6301	29.5235	29.9113	29.7556	6	inner membrane	F1
P0A6K6	Phosphopentomutase	deoB	33.5267	32.8297	33.0814	33.2868	33.9938	34.4106	34.2278	33.9478	33.9431	33.6917	33.7118	33.4376	24	inner membrane	F1
P0A6L0	Deoxyribose-phosphate aldolase	deoC	32.857	32.2403	32.863	32.8607	33.4358	33.1837	32.9069	33.1311	32.9776	32.8692	32.9288	32.8103	18	inner membrane	F1
P0A6M8	Elongation factor G	fusA	33.1878	33.3498	33.8778	33.5259	33.9796	33.1558	33.3696	32.8723	33.3993	33.1423	32.5927	33.6401	42	inner membrane	F1
P0A6P1	Elongation factor Ts	tsf	31.8536	32.6058	32.7718	32.5161	32.2555	32.0919	31.5709	32.0419	32.1854	32.6456	31.6655	32.5593	25	inner membrane	F1
P0A6P7	Probable GTP-binding protein EngB	engB	25.3043	25.0013	26.4823	NaN	25.0912	NaN	24.3094	NaN	24.4232	NaN	24.6456	24.7004	5	inner membrane	F1
P0A6Q6	3-hydroxyacyl-[acyl-carrier-protein] dehydratase FabZ	fabZ	26.5888	25.4468	23.7987	23.8885	22.5238	24.2078	23.0481	NaN	23.5129	26.2008	24.8352	24.6158	4	inner membrane	F1
P0A6Y5	33 kDa chaperonin	hslO	29.3404	28.2753	29.7568	29.1752	30.0984	29.4148	29.115	29.1441	29.5115	28.8662	29.2152	29.2896	10	inner membrane	F1
P0A6Y8	Chaperone protein DnaK	dnaK	32.9633	33.7037	33.326	33.0451	33.2555	32.7628	32.5869	32.5835	32.9967	32.5555	32.434	33.2536	55	inner membrane	F1
P0A6Z3	Chaperone protein HtpG	htpG	30.9124	32.7554	30.6468	31.5088	30.5335	30.6862	29.5516	31.1621	31.3284	30.8639	30.5427	31.1188	33	inner membrane	F1
P0A705	Translation initiation factor IF-2	infB	28.7526	27.9488	25.2928	26.619	24.7087	26.0417	24.6849	26.8783	26.2242	26.9217	26.9318	26.6501	14	inner membrane	F1
P0A707	Translation initiation factor IF-3;Translation initiation factor IF-3, N-terminally processed;Translation initiation factor IF-3S	infC	27.0998	28.2274	26.6258	26.3354	25.4502	25.8057	25.7846	26.7071	27.1329	27.346	26.6664	26.446	5	inner membrane	F1
P0A717	Ribose-phosphate pyrophosphokinase	prs	28.9513	28.0532	27.8054	27.9169	28.3878	28.4649	28.3764	28.649	27.9292	30.0664	29.3717	28.0293	10	inner membrane	F1
P0A734	Cell division topological specificity factor	minE	29.9866	28.5763	29.8674	29.8379	30.1823	30.045	30.0217	30.2506	29.5744	29.8382	30.1943	29.615	9	inner membrane	F1
P0A763	Nucleoside diphosphate kinase	ndk	31.5535	29.7924	32.2797	31.2486	31.8626	31.2301	31.5135	30.5305	31.0757	30.6559	30.9287	31.6216	7	inner membrane	F1
P0A784	Oligoribonuclease	orn	28.7896	27.6077	29.293	28.4338	29.1242	28.7451	29.0819	28.2684	28.9014	28.2615	28.2902	28.4797	10	inner membrane	F1
P0A799	Phosphoglycerate kinase	pgk	33.2945	33.2306	34.0343	33.3036	33.7644	33.8763	33.3851	33.0084	33.3915	33.2171	32.8719	33.5183	29	inner membrane	F1
P0A7D4	Adenylosuccinate synthetase	purA	31.4254	31.3261	32.3448	30.5901	31.6948	30.7507	30.6527	30.5777	30.4667	31.022	30.9408	31.1408	30	inner membrane	F1
P0A7D7	Phosphoribosylaminoimidazole-succinocarboxamide synthase	purC	28.1406	27.4118	28.6543	28.2024	28.4753	28.3735	28.2949	28.0368	27.8516	27.6725	27.8735	27.874	14	inner membrane	F1
P0A7E5	CTP synthase	pyrG	28.7967	28.6921	29.6848	28.9016	29.2971	28.7806	28.5808	28.7944	28.839	28.8133	28.489	28.8781	20	inner membrane	F1
P0A7G2	Ribosome-binding factor A	rbfA	28.9032	29.6861	29.2306	30.0423	29.6834	29.4553	29.4173	29.8165	30.1072	28.4559	29.4419	29.5843	7	inner membrane	F1
P0A7G6	Protein RecA	recA	25.932	25.9994	26.2741	26.6606	26.4828	26.1296	25.1316	24.6793	27.3173	24.8252	25.5778	25.1536	8	inner membrane	F1
P0A7X6	Ribosome maturation factor RimM	rimM	29.0154	28.3047	29.8034	28.7483	29.6877	28.9584	28.8246	28.2449	28.5863	28.6872	28.9122	28.7886	10	inner membrane	F1
P0A7Z4	DNA-directed RNA polymerase subunit alpha	rpoA	30.318	30.1772	28.4628	29.5132	28.2928	29.5759	28.3456	29.8594	29.4606	29.8406	29.5234	29.4365	15	inner membrane	F1
P0A800	DNA-directed RNA polymerase subunit omega	rpoZ	29.8851	29.3918	29.6514	29.7575	29.7354	29.7069	29.2069	29.9809	29.4531	30.1967	29.9463	29.337	11	inner membrane	F1
P0A805	Ribosome-recycling factor	frr	32.3428	32.2772	32.4111	32.4923	32.5909	32.6518	32.6946	32.9979	32.7038	32.8692	32.8683	32.5258	21	inner membrane	F1
P0A817	S-adenosylmethionine synthase	metK	25.5638	27.573	23.6725	25.0953	23.2915	24.5529	23.1286	25.5725	25.2517	25.3962	NaN	25.4574	8	inner membrane	F1
P0A825	Serine hydroxymethyltransferase	glyA	28.2361	28.48	29.1478	28.3463	29.2488	28.347	27.3568	27.6783	27.9343	27.9539	27.9903	28.406	15	inner membrane	F1
P0A836	Succinyl-CoA ligase [ADP-forming] subunit beta	sucC	29.1125	30.0192	29.3345	29.2016	28.5789	28.7984	27.8192	29.0196	28.8489	29.1196	28.8777	28.9959	17	inner membrane	F1
P0A850	Trigger factor	tig	30.4417	30.9634	29.8709	30.5748	29.0366	29.3173	28.2298	30.2026	30.3268	31.0622	29.7973	30.569	29	inner membrane	F1
P0A858	Triosephosphate isomerase	tpiA	27.4191	28.1911	28.6818	29.1665	28.2735	27.1637	27.5287	27.7227	28.2007	27.4102	27.2787	28.744	10	inner membrane	F1
P0A862	Thiol peroxidase	tpx	33.7991	33.8337	33.9667	34.1936	33.6241	34.3201	33.8025	34.26	34.2227	34.0408	34.1285	33.8293	8	inner membrane	F1
P0A870	Transaldolase B	talB	32.9089	32.5205	33.5535	33.0779	33.8026	33.2495	33.39	32.5358	33.4606	32.8607	32.77	33.3477	32	inner membrane	F1
P0A8A8	Ribosome maturation factor RimP	rimP	27.1653	25.9463	26.5789	NaN	26.6767	26.1582	26.3787	26.3431	25.5366	26.7473	27.5267	26.9614	4	inner membrane	F1
P0A8H6	Der GTPase-activating protein YihI	yihI	25.4884	25.1413	23.6382	24.9772	24.8892	25.06	NaN	25.021	24.3079	24.9726	25.8195	24.6383	4	inner membrane	F1
P0A8L1	Serine--tRNA ligase	serS	27.0364	28.0313	26.1544	26.3615	NaN	26.1493	24.9841	27.374	26.5182	27.7722	26.1366	26.906	13	inner membrane	F1
P0A8M0	Asparagine--tRNA ligase	asnS	27.6488	28.4522	26.2148	27.4748	25.4835	26.8439	24.2684	28.0667	27.7119	28.6493	27.3533	27.6529	14	inner membrane	F1
P0A8M3	Threonine--tRNA ligase	thrS	26.3078	25.646	NaN	25.8352	22.8815	26.5171	NaN	26.7912	25.5339	26.9383	26.7709	25.9934	12	inner membrane	F1
P0A8P3	Probable Fe(2+)-trafficking protein	yggX	31.2518	30.9191	31.1252	31.0036	30.8004	31.5603	31.482	31.7063	30.8868	31.6124	31.3433	31.0389	12	inner membrane	F1
P0A8T7	DNA-directed RNA polymerase subunit beta	rpoC	29.6247	29.3497	27.1453	28.6426	26.8301	28.3563	26.707	28.9566	28.2415	29.0254	28.528	28.6384	39	inner membrane	F1
P0A8U0	Protein Syd	syd	27.7676	27.0473	27.5748	27.0278	27.5004	27.7345	27.7678	28.2584	27.0566	27.439	28.0825	27.1297	7	inner membrane	F1
P0A8V2	DNA-directed RNA polymerase subunit beta	rpoB	29.1685	28.743	26.6014	28.0677	26.9381	27.6595	26.466	28.39	27.8777	28.6225	27.7655	27.849	32	inner membrane	F1
P0A8X0	UPF0307 protein YjgA	yjgA	NaN	26.9442	24.3015	25.016	24.4123	NaN	24.0648	24.7452	25.5002	25.4962	24.5286	24.4302	5	inner membrane	F1
P0A948	Ribosomal-protein-alanine acetyltransferase	rimJ	23.5849	22.74	23.3673	22.9637	NaN	NaN	NaN	NaN	NaN	NaN	23.1045	NaN	2	inner membrane	F1
P0A953	3-oxoacyl-[acyl-carrier-protein] synthase 1	fabB	28.0966	27.9931	28.9772	28.2399	28.6304	28.6623	28.441	28.86	28.1409	28.559	28.3077	28.3987	10	inner membrane	F1
P0A955	KHG/KDPG aldolase;4-hydroxy-2-oxoglutarate aldolase;2-dehydro-3-deoxy-phosphogluconate aldolase	eda	30.0832	29.4495	30.6715	29.8997	30.6798	30.2065	29.8906	29.5108	29.781	29.5426	29.7261	30.191	8	inner membrane	F1
P0A9A6	Cell division protein FtsZ	ftsZ	30.5039	29.535	30.8432	30.3444	31.1553	30.4335	30.7316	29.7623	30.4731	29.9004	29.9925	30.5993	25	inner membrane	F1
P0A9B2	Glyceraldehyde-3-phosphate dehydrogenase A	gapA	30.7368	32.1592	31.1988	31.1099	29.8259	31.1594	30.4826	31.6234	31.4537	31.2794	30.895	30.8293	19	inner membrane	F1
P0A9D8	2,3,4,5-tetrahydropyridine-2,6-dicarboxylate N-succinyltransferase	dapD	29.8303	30.3812	30.552	29.7609	29.9453	29.5806	29.4559	29.4799	29.0189	29.7392	29.2911	29.8593	17	inner membrane	F1
P0A9G6	Isocitrate lyase	aceA	28.0701	28.9747	27.1589	28.3457	25.993	28.2002	25.7849	28.2824	27.9284	29.0473	28.9291	28.1106	11	inner membrane	F1
P0A9K7	Phosphate-specific transport system accessory protein PhoU	phoU	26.3818	25.4215	25.3512	25.3516	26.9527	26.2383	27.0373	27.1772	25.7992	26.1678	26.6686	25.3458	12	inner membrane	F1
P0A9K9	FKBP-type peptidyl-prolyl cis-trans isomerase SlyD	slyD	29.1443	29.0658	30.1071	29.2673	29.223	27.2006	29.6199	28.3131	28.6013	28.975	28.9989	29.0673	5	inner membrane	F1
P0A9M5	Xanthine phosphoribosyltransferase	gpt	27.6225	27.1321	27.2647	27.3025	27.7781	27.0214	27.1744	26.36	27.1246	26.9417	26.5456	27.6956	6	inner membrane	F1
P0A9P0	Dihydrolipoyl dehydrogenase	lpdA	29.2119	29.7264	28.7411	27.8497	28.2683	28.1838	27.5388	28.9111	28.0595	28.2331	28.5657	27.4192	18	inner membrane	F1
P0A9P6	ATP-dependent RNA helicase DeaD	deaD	26.0806	22.8547	22.0967	NaN	NaN	NaN	NaN	NaN	NaN	23.2051	22.527	NaN	7	inner membrane	F1
P0A9Q5	Acetyl-coenzyme A carboxylase carboxyl transferase subunit beta	accD	NaN	NaN	23.6678	NaN	24.422	24.9566	24.2323	25.3052	25.5751	26.1191	25.312	25.642	2	inner membrane	F1
P0A9Q7	Aldehyde-alcohol dehydrogenase;Alcohol dehydrogenase;Acetaldehyde dehydrogenase [acetylating];Pyruvate-formate-lyase deactivase	adhE	28.5787	28.6063	25.2075	26.9874	26.3569	27.0023	26.1132	27.6341	27.3033	28.6288	27.5111	28.0713	22	inner membrane	F1
P0A9Q9	Aspartate-semialdehyde dehydrogenase	asd	28.1531	28.8329	29.4164	28.4619	28.9935	28.9612	27.9446	28.3271	27.9816	28.5175	28.2748	28.9125	11	inner membrane	F1
P0A9S3	Galactitol-1-phosphate 5-dehydrogenase	gatD	30.221	28.5973	31.2006	30.1802	30.6161	30.4588	30.6656	29.8219	29.9647	29.5004	30.122	29.8613	11	inner membrane	F1
P0A9T8	Uncharacterized ABC transporter ATP-binding protein YbbA	ybbA	25.5798	25.5072	25.7587	25.3112	25.8062	26.6413	25.2435	27.0432	25.4423	26.138	26.2771	25.4841	8	inner membrane	F1
P0A9U3	Uncharacterized ABC transporter ATP-binding protein YbiT	ybiT	24.4834	23.6589	26.2865	NaN	NaN	NaN	25.6534	NaN	NaN	NaN	NaN	NaN	10	inner membrane	F1
P0A9V1	Lipopolysaccharide export system ATP-binding protein LptB	lptB	26.1458	25.3402	26.5337	25.257	26.0442	25.4704	25.6686	25.5909	25.9373	25.7257	26.5859	25.7435	5	inner membrane	F1
P0A9W3	Energy-dependent translational throttle protein EttA	ettA	30.32	29.0848	31.439	30.2583	30.8837	30.2568	29.8589	29.5309	30.418	29.3867	29.7421	30.3411	33	inner membrane	F1
P0A9X4	Rod shape-determining protein MreB	mreB	29.4632	28.7445	29.7077	29.5809	29.6883	28.6292	28.987	27.8872	29.7518	27.8425	28.418	29.4998	15	inner membrane	F1
P0AA04	Phosphocarrier protein HPr	ptsH	31.9917	31.5197	31.9831	31.3577	31.8772	31.8766	32.9335	32.8371	31.7862	31.6146	32.5014	31.7112	7	inner membrane	F1
P0AA25	Thioredoxin-1	trxA	33.5188	33.1509	32.2175	33.2015	33.4182	33.523	33.1691	33.5689	32.9964	33.4119	33.7301	33.1358	7	inner membrane	F1
P0AAI5	3-oxoacyl-[acyl-carrier-protein] synthase 2	fabF	27.0733	27.8253	28.0333	25.7155	26.225	25.0741	24.9846	26.6956	26.1735	25.5474	25.7546	26.4728	7	inner membrane	F1
P0AB71	Fructose-bisphosphate aldolase class 2	fbaA	31.393	30.7571	32.172	31.2931	32.0556	31.6315	30.9922	30.7983	30.9001	31.0686	30.9098	31.6748	17	inner membrane	F1
P0AB77	2-amino-3-ketobutyrate coenzyme A ligase	kbl	27.3226	24.8829	28.0436	27.2239	27.8018	27.6596	26.8751	27.4149	27.2642	26.8906	27.0353	27.7801	14	inner membrane	F1
P0AB89	Adenylosuccinate lyase	purB	25.6633	25.9771	22.9534	24.7879	23.7732	24.5291	NaN	25.7304	25.4986	25.3807	24.8766	25.573	7	inner membrane	F1
P0ABA4	ATP synthase subunit delta	atpH	25.8606	26.124	24.6239	24.1595	23.407	NaN	23.8504	NaN	NaN	25.4692	24.8445	24.0521	3	inner membrane	F1
P0ABA6	ATP synthase gamma chain	atpG	27.1954	28.0332	24.7435	24.5318	24.5206	NaN	25.0451	25.2955	24.0709	28.1635	26.8362	25.619	10	inner membrane	F1
P0ABB0	ATP synthase subunit alpha	atpA	30.4132	32.0219	29.4318	29.4326	29.4789	29.1628	29.5625	29.4959	29.5789	30.9396	30.0892	29.6738	25	inner membrane	F1
P0ABB4	ATP synthase subunit beta	atpD	29.918	30.631	28.9501	28.8355	28.748	28.6261	28.6749	28.7079	29.2814	30.1633	29.4314	29.1647	19	inner membrane	F1
P0ABD5	Acetyl-coenzyme A carboxylase carboxyl transferase subunit alpha	accA	25.8611	26.6046	24.0962	NaN	NaN	24.5268	NaN	24.958	24.6269	25.4947	25.3106	24.7517	7	inner membrane	F1
P0ABH7	Citrate synthase	gltA	28.2424	28.3649	25.6389	27.6149	26.0604	26.8536	25.8588	27.7821	27.3488	27.0114	27.2807	27.4685	9	inner membrane	F1
P0ABK5	Cysteine synthase A	cysK	29.0145	29.2657	29.7128	29.3708	29.4815	29.3681	28.5422	28.6626	29.08	29.3608	28.8095	29.3822	15	inner membrane	F1
P0ABP8	Purine nucleoside phosphorylase DeoD-type	deoD	28.9873	30.9844	26.6765	30.0947	27.9617	29.6967	27.6035	29.9981	29.3025	29.1608	28.6066	28.6548	8	inner membrane	F1
P0AC33	Fumarate hydratase class I, aerobic	fumA	27.7663	24.7514	29.0246	27.9605	28.2004	27.5924	27.5475	26.7016	27.3488	27.1157	27.1985	27.9895	17	inner membrane	F1
P0AC38	Aspartate ammonia-lyase	aspA	26.6466	26.9938	25.9451	26.5335	25.6669	26.3467	24.3236	26.2158	26.6017	26.5022	26.6983	26.3752	12	inner membrane	F1
P0AC41	Succinate dehydrogenase flavoprotein subunit	sdhA	29.0504	28.3028	29.1623	28.5877	29.6013	28.1059	28.681	26.8008	28.6509	27.8517	27.7673	28.9514	15	inner membrane	F1
P0AC62	Glutaredoxin-3	grxC	30.1743	29.9557	30.8427	30.1016	28.5974	30.2435	30.6075	29.6654	29.1843	29.2457	30.6493	29.7926	5	inner membrane	F1
P0AC69	Glutaredoxin-4	grxD	31.8713	32.1167	32.1817	32.0612	32.1767	32.6458	32.0795	32.7549	31.9537	32.5219	32.5011	32.1419	6	inner membrane	F1
P0AC92	Protein GnsA	gnsA	27.9855	27.8321	28.2438	27.7923	27.9602	27.6978	27.5639	27.8069	27.6734	28.0537	27.8123	27.4658	6	inner membrane	F1
P0ACC3	Iron-sulfur cluster insertion protein ErpA	erpA	26.6237	28.973	29.5174	NaN	29.4689	28.1496	29.4483	NaN	29.5711	NaN	26.4726	NaN	4	inner membrane	F1
P0ACD4	Iron-sulfur cluster assembly scaffold protein IscU	iscU	31.279	30.2911	30.5029	30.7063	30.6069	31.4374	30.5209	31.7017	30.5097	31.4411	31.0899	30.9249	8	inner membrane	F1
P0ACE7	HIT-like protein HinT	hinT	29.5014	28.7187	29.5758	29.0423	29.0935	29.6746	28.8694	29.5687	29.0121	29.563	29.5728	28.8115	7	inner membrane	F1
P0AD49	Ribosome-associated inhibitor A	raiA	33.1515	33.2504	33.9486	33.7747	33.5057	34.2715	34.4718	33.9949	34.2479	33.9325	33.4775	33.2365	18	inner membrane	F1
P0AD61	Pyruvate kinase I	pykF	28.4294	29.1927	27.445	28.4109	25.9044	27.8753	26.8244	28.93	28.7119	29.0822	28.3746	28.2208	22	inner membrane	F1
P0ADE6	Uncharacterized protein YgaU	ygaU	26.1289	27.0866	26.1591	26.8011	26.7442	26.3299	26.2582	26.6606	26.5187	26.8204	26.8054	26.2886	10	inner membrane	F1
P0ADG4	Inositol-1-monophosphatase	suhB	29.9086	30.0674	30.014	29.7276	30.0707	29.1327	28.9435	28.7902	29.084	29.7534	28.8937	29.1538	12	inner membrane	F1
P0ADG7	Inosine-5-monophosphate dehydrogenase	guaB	24.0866	24.449	NaN	24.1269	NaN	NaN	NaN	24.7692	NaN	24.9303	24.1448	23.8616	5	inner membrane	F1
P0ADI4	Enterobactin synthase component B;Isochorismatase;Aryl carrier protein	entB	24.4488	NaN	25.9496	24.6254	25.2216	25.066	23.8733	24.4667	24.8649	NaN	23.8994	25.1073	5	inner membrane	F1
P0ADM8	Uncharacterized protein YieE	yieE	25.8759	24.8244	24.9139	24.8432	25.9481	25.7638	25.0578	25.6773	24.8058	25.5703	26.0975	24.8351	5	inner membrane	F1
P0ADN2	UPF0438 protein YifE	yifE	31.1096	30.5147	31.1133	31.1865	31.2741	31.2333	31.261	31.1874	30.6815	30.7663	31.4656	30.7441	12	inner membrane	F1
P0ADS2	Cell division protein ZapA	zapA	26.9993	26.8925	27.4128	27.2174	27.6451	27.3538	27.0204	26.9763	27.451	26.8399	27.1454	27.2767	3	inner membrane	F1
P0AE01	tRNA (cytidine/uridine-2-O-)-methyltransferase TrmJ	trmJ	26.8566	27.2908	27.258	25.9558	26.3834	26.9917	27.0096	25.6146	27.1348	26.4583	24.8761	26.5658	5	inner membrane	F1
P0AE08	Alkyl hydroperoxide reductase subunit C	ahpC	30.433	31.9101	29.6095	31.1678	29.6388	30.3088	29.4644	30.8092	31.2108	31.471	29.9695	30.679	10	inner membrane	F1
P0AE18	Methionine aminopeptidase	map	29.1035	28.5154	29.8507	29.0514	29.4033	28.5873	29.8393	28.726	29.3063	28.7327	28.8012	29.5058	11	inner membrane	F1
P0AED0	Universal stress protein A	uspA	28.5771	27.5367	29.0568	28.1474	28.8205	27.9637	30.2233	28.2651	28.6554	27.9853	28.8602	28.2004	6	inner membrane	F1
P0AEK2	3-oxoacyl-[acyl-carrier-protein] reductase FabG	fabG	28.3894	29.5008	27.6647	28.6711	27.5375	28.0849	27.4458	28.4261	28.9843	28.965	27.702	29.0303	7	inner membrane	F1
P0AEK4	Enoyl-[acyl-carrier-protein] reductase [NADH] FabI	fabI	28.1969	27.8859	28.3955	27.5953	28.4862	28.2506	26.7434	28.0119	27.2031	28.2417	27.5277	27.592	9	inner membrane	F1
P0AES4	DNA gyrase subunit A	gyrA	25.6058	25.9731	NaN	24.732	22.9231	24.7987	NaN	26.2627	23.6758	25.8469	25.5039	25.2216	13	inner membrane	F1
P0AES6	DNA gyrase subunit B	gyrB	25.2106	23.8633	23.6253	23.6196	24.5062	24.0162	23.5423	25.2648	25.1793	23.7558	25.0288	24.0773	8	inner membrane	F1
P0AEZ3	Septum site-determining protein MinD	minD	31.7064	30.727	32.187	31.421	31.9043	31.6539	31.5699	31.4954	31.6344	31.3823	32.0094	31.5309	20	inner membrane	F1
P0AEZ9	Molybdenum cofactor biosynthesis protein B	moaB	24.1614	NaN	23.2269	23.6162	22.0416	23.4782	NaN	24.3063	23.9036	24.5714	23.7042	23.3819	3	inner membrane	F1
P0AF36	Cell division protein ZapB	zapB	27.7918	28.2648	27.5342	28.1001	27.7603	27.4579	27.7761	27.5286	28.1905	27.3871	27.2614	28.3164	3	inner membrane	F1
P0AF93	2-iminobutanoate/2-iminopropanoate deaminase	ridA	31.6927	31.0655	31.941	31.4537	31.6148	31.62	32.0348	31.5121	31.5674	31.375	31.3162	31.3712	8	inner membrane	F1
P0AFD1	NADH-quinone oxidoreductase subunit E	nuoE	26.5401	26.2691	27.0345	25.8567	25.9052	25.9575	26.0716	26.2648	25.6275	27.1367	26.2797	26.0248	5	inner membrane	F1
P0AFG0	Transcription termination/antitermination protein NusG	nusG	30.7845	30.0331	31.0028	30.3202	30.953	30.6211	30.6935	31.4218	31.0641	29.6639	30.6524	30.2888	13	inner membrane	F1
P0AFG6	Dihydrolipoyllysine-residue succinyltransferase component of 2-oxoglutarate dehydrogenase complex	sucB	26.9191	25.9303	25.7873	25.596	NaN	25.2765	24.6067	26.2671	25.2614	25.8791	25.6776	25.4995	6	inner membrane	F1
P0AFG8	Pyruvate dehydrogenase E1 component	aceE	32.0459	31.4475	31.2947	30.3606	30.0372	31.4417	30.5573	32.1349	30.5907	32.8684	32.4168	30.8347	50	inner membrane	F1
P0AFI7	Pyridoxine/pyridoxamine 5-phosphate oxidase	pdxH	23.898	24.954	24.8086	22.6261	23.544	NaN	NaN	NaN	22.7113	24.3521	23.0763	23.2799	5	inner membrane	F1
P0AFM6	Phage shock protein A	pspA	29.378	28.4473	28.865	28.303	29.1592	28.9099	28.6885	28.7815	28.0783	28.4817	29.0542	28.467	14	inner membrane	F1
P0AG30	Transcription termination factor Rho	rho	28.0496	27.6476	23.0674	26.4065	23.7635	25.2213	NaN	26.5307	26.5743	26.0145	26.6483	26.3688	15	inner membrane	F1
P0AG86	Protein-export protein SecB	secB	29.1553	29.5789	29.0794	29.1192	27.9002	28.5129	27.5112	29.2152	28.7878	29.6975	28.8614	29.0798	3	inner membrane	F1
P0AGD7	Signal recognition particle protein	ffh	25.7792	25.9503	24.1948	24.9556	24.5492	24.5753	23.7718	NaN	25.0755	24.2536	25.119	24.9283	7	inner membrane	F1
P0AGE9	Succinyl-CoA ligase [ADP-forming] subunit alpha	sucD	28.4916	29.2052	28.5068	28.722	27.505	28.6901	27.7009	29.0179	28.2062	28.6545	28.5776	28.3942	9	inner membrane	F1
P0AGJ9	Tyrosine--tRNA ligase	tyrS	24.7606	25.869	NaN	25.0175	NaN	NaN	23.8843	25.3159	25.2719	25.8687	NaN	25.259	6	inner membrane	F1
P0AGL7	Ribosomal RNA small subunit methyltransferase E	rsmE	22.649	23.1593	21.9393	NaN	NaN	NaN	NaN	NaN	NaN	22.8783	22.3769	21.7617	2	inner membrane	F1
P0C8J6	D-tagatose-1,6-bisphosphate aldolase subunit GatY	gatY	27.6236	26.901	27.3376	27.5175	27.31	28.0801	27.3591	27.9275	27.5207	26.9815	27.9567	27.4421	10	inner membrane	F1
P0C8J8	D-tagatose-1,6-bisphosphate aldolase subunit GatZ	gatZ	28.5635	27.8801	27.8119	28.4012	28.4054	28.712	28.8918	28.0514	28.8767	28.1107	28.2885	28.5057	10	inner membrane	F1
P0CE48;P0CE47	Elongation factor Tu 2;Elongation factor Tu 1	tufB;tufA	35.8255	35.5893	36.3735	36.1863	36.4192	36.1179	36.3379	35.4131	36.3689	35.5112	35.5154	36.1904	27	inner membrane	F1
P10121	Signal recognition particle receptor FtsY	ftsY	28.5951	27.8971	28.3328	28.1689	29.1875	27.8359	28.4554	26.901	28.6237	27.8026	27.8618	28.3356	17	inner membrane	F1
P10346	Glutamine transport ATP-binding protein GlnQ	glnQ	23.8819	23.6824	24.5156	23.819	23.9642	23.79	NaN	23.6939	NaN	NaN	24.1192	23.726	2	inner membrane	F1
P10378	Enterobactin synthase component E	entE	24.1844	NaN	25.8695	NaN	24.7508	24.6842	23.6269	23.6457	23.8675	NaN	NaN	23.9762	5	inner membrane	F1
P13033	Anaerobic glycerol-3-phosphate dehydrogenase subunit B	glpB	24.2928	21.9555	24.2575	23.9936	25.9995	23.488	22.9061	23.8962	23.575	NaN	24.5182	24.2189	6	inner membrane	F1
P13035	Aerobic glycerol-3-phosphate dehydrogenase	glpD	25.9443	24.1731	NaN	NaN	NaN	NaN	NaN	NaN	NaN	26.2862	23.2928	24.1634	11	inner membrane	F1
P14175	Glycine betaine/L-proline transport ATP-binding protein ProV	proV	24.0096	24.0459	23.9618	NaN	NaN	NaN	NaN	NaN	NaN	NaN	NaN	NaN	2	inner membrane	F1
P16095	L-serine dehydratase 1	sdaA	26.6466	25.9305	26.3021	26.6141	NaN	26.7236	25.5019	26.2086	26.3962	25.8432	25.978	26.5959	8	inner membrane	F1
P16659	Proline--tRNA ligase	proS	27.2105	28.4027	23.677	26.5744	24.2462	25.5205	NaN	27.1352	25.4847	25.7394	25.8288	25.4367	16	inner membrane	F1
P17169	Glutamine--fructose-6-phosphate aminotransferase [isomerizing]	glmS	27.086	28.2697	27.157	27.2534	26.6067	26.8957	25.7194	27.2475	26.0088	27.7228	26.5614	27.1586	15	inner membrane	F1
P17952	UDP-N-acetylmuramate--L-alanine ligase	murC	23.6883	23.3434	25.1635	24.307	25.3744	NaN	24.314	NaN	NaN	NaN	NaN	NaN	4	inner membrane	F1
P18843	NH(3)-dependent NAD(+) synthetase	nadE	30.1334	28.8112	30.7014	29.9446	30.8178	30.6607	30.4675	29.8314	29.9372	29.6374	30.3505	30.0453	18	inner membrane	F1
P21599	Pyruvate kinase II	pykA	26.7923	27.9954	25.6009	26.7158	25.2752	26.3493	24.3365	27.2444	26.6577	26.7493	26.8734	26.565	14	inner membrane	F1
P21889	Aspartate--tRNA ligase	aspS	27.2288	27.828	25.9329	26.7489	24.6051	26.0606	22.6308	26.6903	26.121	27.9862	26.9958	26.3457	16	inner membrane	F1
P22255	3(2),5-bisphosphate nucleotidase CysQ	cysQ	28.9903	28.6845	29.1835	28.9328	28.9362	28.9999	29.0245	29.3609	28.7478	29.1761	29.5655	28.9273	10	inner membrane	F1
P22333	Adenosine deaminase	add	30.9241	29.4376	30.8753	30.3201	31.3568	30.6256	30.9098	30.8037	30.4139	30.6052	31.0651	30.7633	12	inner membrane	F1
P23538	Phosphoenolpyruvate synthase	ppsA	25.1542	25.8679	26.5262	26.2611	25.8359	23.6308	24.5579	25.7787	25.5393	24.989	NaN	26.2399	10	inner membrane	F1
P23869	Peptidyl-prolyl cis-trans isomerase B	ppiB	31.2897	31.1135	31.0901	31.4648	31.2243	31.5136	32.0651	32.6057	31.7949	31.6845	31.5943	31.3192	8	inner membrane	F1
P23893	Glutamate-1-semialdehyde 2,1-aminomutase	hemL	29.0047	29.3396	28.719	29.5691	29.5948	29.4624	28.9887	29.0109	29.8943	28.6826	28.3392	29.5113	8	inner membrane	F1
P23908	Acetylornithine deacetylase	argE	24.3309	23.8928	24.7112	NaN	25.2148	24.4005	24.1079	23.9241	NaN	NaN	24.0639	24.7597	4	inner membrane	F1
P24182	Biotin carboxylase	accC	28.5711	28.9895	28.733	27.9857	28.3883	27.9997	27.4599	28.2272	28.2483	28.6263	28.3033	28.2073	17	inner membrane	F1
P25437	S-(hydroxymethyl)glutathione dehydrogenase	frmA	28.2725	27.8763	28.3103	28.7292	28.874	28.8533	28.3154	27.0274	28.2236	27.9537	27.0156	28.5436	7	inner membrane	F1
P27242	Lipopolysaccharide 1,2-N-acetylglucosaminetransferase	waaU	23.8221	NaN	NaN	NaN	NaN	23.638	23.7187	NaN	23.5598	23.6501	24.2292	23.4699	2	inner membrane	F1
P27248	Aminomethyltransferase	gcvT	28.1378	26.753	29.427	28.3281	28.6951	28.6017	28.9814	28.33	28.6289	28.1302	28.2974	28.5863	11	inner membrane	F1
P27298	Oligopeptidase A	prlC	29.4212	30.0368	29.9245	29.507	30.1728	30.1791	28.9583	29.7607	29.4673	29.3104	29.2813	29.6057	34	inner membrane	F1
P27302	Transketolase 1	tktA	27.7358	28.5597	26.8943	27.9248	26.4991	27.403	26.3153	27.2481	27.0951	28.2778	26.4485	27.3479	15	inner membrane	F1
P27306	Soluble pyridine nucleotide transhydrogenase	sthA	25.7559	26.3038	27.3548	25.9239	26.0303	25.6516	24.5107	NaN	25.7685	25.0098	25.7205	26.2982	7	inner membrane	F1
P27550	Acetyl-coenzyme A synthetase	acs	27.4769	27.1658	29.7541	27.8976	28.4798	26.3385	27.1575	25.7066	28.127	26.4451	26.8943	28.5882	21	inner membrane	F1
P28904	Trehalose-6-phosphate hydrolase	treC	31.2123	30.7816	32.1845	31.3631	31.9172	31.3907	31.3111	30.3242	30.9677	30.8062	30.9071	31.6872	27	inner membrane	F1
P29012	Alanine racemase, catabolic	dadX	25.7735	25.6798	27.291	25.5923	25.9378	25.143	25.8492	24.2886	25.6885	25.189	25.5814	25.7987	8	inner membrane	F1
P30750	Methionine import ATP-binding protein MetN	metN	24.2194	NaN	NaN	23.847	23.7242	23.5671	23.8132	NaN	NaN	NaN	23.7626	23.5381	3	inner membrane	F1
P31060	Putative molybdenum transport ATP-binding protein ModF	modF	24.2431	NaN	25.4176	23.9763	24.7278	23.0464	23.8836	NaN	24.1137	NaN	23.6144	NaN	8	inner membrane	F1
P31677	Alpha,alpha-trehalose-phosphate synthase [UDP-forming]	otsA	24.418	24.5743	26.1367	25.1216	25.417	25.0425	24.591	23.8761	23.9944	23.1431	24.8085	25.3287	8	inner membrane	F1
P31979	NADH-quinone oxidoreductase subunit F	nuoF	26.2475	28.2018	27.1124	27.133	NaN	25.4018	26.682	26.0828	27.8254	28.2724	26.4492	26.7005	9	inner membrane	F1
P32132	GTP-binding protein TypA/BipA	typA	28.781	27.8443	28.9117	28.7116	28.6385	28.37	28.2973	28.4979	28.9304	27.5992	27.9009	28.7318	17	inner membrane	F1
P32695	tRNA-dihydrouridine synthase A	dusA	25.8979	25.1696	27.491	25.1631	26.9996	26.0665	26.1692	25.719	25.3552	25.7479	25.559	26.1635	11	inner membrane	F1
P33195	Glycine dehydrogenase (decarboxylating)	gcvP	NaN	24.5241	NaN	23.4531	NaN	23.6367	NaN	24.5213	23.8054	24.5864	23.9313	23.8657	4	inner membrane	F1
P33599	NADH-quinone oxidoreductase subunit C/D	nuoC	25.7169	25.2342	23.9017	24.7489	22.9912	24.0156	NaN	23.7625	24.5514	25.8288	24.7926	24.5919	11	inner membrane	F1
P33602	NADH-quinone oxidoreductase subunit G	nuoG	27.0601	27.889	27.4885	26.863	24.6154	23.8793	25.951	27.1913	27.2628	28.3422	27.3373	27.9201	26	inner membrane	F1
P35340	Alkyl hydroperoxide reductase subunit F	ahpF	28.2522	28.203	28.3978	27.5662	28.7195	27.5238	28.008	27.8047	27.6365	27.9692	27.6749	27.9622	20	inner membrane	F1
P36680	Cell division protein ZapD	zapD	25.403	25.0481	27.0984	25.6304	26.5875	25.8903	25.1597	25.5728	25.3766	NaN	25.5135	26.2613	8	inner membrane	F1
P36683	Aconitate hydratase B	acnB	30.2134	29.0873	30.7257	29.7527	30.4286	29.5801	29.5863	29.4579	29.2856	29.1155	29.5024	29.9833	38	inner membrane	F1
P37188	Galactitol-specific phosphotransferase enzyme IIB component	gatB	31.8155	31.6725	32.3882	30.9181	31.5501	31.4953	31.3304	31.5254	31.5612	31.988	29.1856	31.1493	3	inner membrane	F1
P37349	PTS-dependent dihydroxyacetone kinase, phosphotransferase subunit DhaM;Phosphocarrier protein HPr;Phosphotransferase enzyme IIA component	dhaM	27.2706	25.6961	26.5731	26.4157	27.9762	26.5896	26.9548	26.4013	27.0013	26.5942	26.5556	26.9563	13	inner membrane	F1
P38489	Oxygen-insensitive NAD(P)H nitroreductase	nfsB	29.4863	28.5388	30.0345	29.2711	30.0439	29.7303	29.908	29.431	29.3133	29.0994	29.5145	29.7373	17	inner membrane	F1
P39177	Universal stress protein G	uspG	30.8303	31.0101	31.1165	30.7532	31.8508	30.6232	31.1168	29.9701	30.7889	30.1141	30.5457	30.985	9	inner membrane	F1
P39342	Uncharacterized protein YjgR	yjgR	24.2488	24.1546	25.3494	24.225	24.927	24.6169	23.7189	NaN	25.1077	NaN	23.6165	24.3798	9	inner membrane	F1
P40874	N-methyl-L-tryptophan oxidase	solA	27.9549	27.6737	28.3459	28.1094	28.2911	27.7798	27.032	27.0071	28.08	27.5777	27.1081	28.0545	16	inner membrane	F1
P41407	FMN-dependent NADH-azoreductase	azoR	26.8789	26.1492	27.6822	26.9139	27.5099	27.05	27.0573	26.2985	27.1028	26.7699	26.6284	27.2861	9	inner membrane	F1
P45577	RNA chaperone ProQ	proQ	25.4677	25.3458	23.6854	24.4493	23.2156	24.5795	NaN	25.4377	23.9656	24.7417	NaN	24.0894	3	inner membrane	F1
P45578	S-ribosylhomocysteine lyase	luxS	29.7286	29.5075	30.3045	30.0074	30.3799	30.484	30.2929	30.115	30.2616	29.8693	30.1269	30.1371	6	inner membrane	F1
P51981	L-Ala-D/L-Glu epimerase	ycjG	25.5302	25.1977	25.7811	25.5729	25.9095	25.9539	26.0805	25.8051	24.9027	25.7027	26.0559	25.301	7	inner membrane	F1
P60390	Ribosomal RNA small subunit methyltransferase H	rsmH	22.4181	NaN	22.6691	22.4286	22.1968	22.2818	20.2226	NaN	NaN	NaN	NaN	22.8657	3	inner membrane	F1
P60785	Elongation factor 4	lepA	27.4146	26.0553	25.5317	26.7266	26.6501	26.0488	25.6819	26.3497	26.6224	25.5295	25.9455	25.9071	8	inner membrane	F1
P60906	Histidine--tRNA ligase	hisS	26.362	27.3606	23.554	25.9026	22.4778	25.4198	NaN	26.7819	25.967	27.1361	25.9096	25.9473	10	inner membrane	F1
P61714	6,7-dimethyl-8-ribityllumazine synthase	ribE	28.6113	27.381	28.3113	27.9823	28.4655	28.2641	28.2487	28.6535	27.8295	27.8539	28.9283	28.346	10	inner membrane	F1
P61889	Malate dehydrogenase	mdh	33.2148	32.4734	34.2471	33.4083	33.8232	33.1623	33.3058	32.5266	33.154	32.8635	33.0081	33.6396	24	inner membrane	F1
P62620	4-hydroxy-3-methylbut-2-en-1-yl diphosphate synthase (flavodoxin)	ispG	24.6363	24.3276	24.3853	24.3336	24.524	24.5804	24.0576	24.0033	25.1937	NaN	24.0385	24.0862	10	inner membrane	F1
P62707	2,3-bisphosphoglycerate-dependent phosphoglycerate mutase	gpmA	32.9099	32.6744	33.2413	33.0808	33.5254	33.4297	33.2689	32.7891	33.1427	33.1351	32.8883	33.2987	29	inner membrane	F1
P62768	UPF0325 protein YaeH	yaeH	28.0147	27.2731	30.0245	28.3367	29.221	28.4189	28.966	28.195	28.5838	27.9816	28.4964	28.6856	15	inner membrane	F1
P63284	Chaperone protein ClpB	clpB	30.4784	31.8693	29.6071	30.4295	29.5988	30.0514	28.6154	30.9193	30.719	29.9379	30.187	30.1867	46	inner membrane	F1
P67910	ADP-L-glycero-D-manno-heptose-6-epimerase	hldD	29.148	29.9058	26.7427	28.9128	NaN	29.114	26.8318	29.052	28.0418	28.8731	29.1199	28.9383	11	inner membrane	F1
P68066	Autonomous glycyl radical cofactor	grcA	31.29	31.3479	31.9677	31.4431	31.3843	31.3513	31.4877	31.3174	31.6136	31.4114	32.3829	31.2022	17	inner membrane	F1
P68187	Maltose/maltodextrin import ATP-binding protein MalK	malK	26.3969	25.0439	26.532	25.6601	26.9185	25.5806	25.6466	25.1	25.7037	24.2992	26.0548	25.391	4	inner membrane	F1
P69441	Adenylate kinase	adk	33.2015	32.5695	33.2761	33.2322	33.3123	33.1448	33.4765	33.6224	33.0782	33.3659	33.5505	33.173	19	inner membrane	F1
P69506	Iron-sulfur cluster repair protein YtfE	ytfE	26.3061	25.353	25.1761	25.6279	25.7918	25.7195	25.3354	26.0877	25.552	25.9183	26.2728	25.5672	5	inner membrane	F1
P69783	Glucose-specific phosphotransferase enzyme IIA component	crr	33.0756	32.8631	32.8762	33.0152	32.7906	33.176	32.7623	33.2763	33.0413	33.2529	32.9374	32.617	17	inner membrane	F1
P69795	N,N-diacetylchitobiose-specific phosphotransferase enzyme IIB component	chbB	28.5674	27.5767	28.222	27.1186	28.1321	27.6433	26.724	27.7961	25.5719	27.9821	28.1181	27.4285	7	inner membrane	F1
P69797	PTS system mannose-specific EIIAB component;Mannose-specific phosphotransferase enzyme IIA component;Mannose-specific phosphotransferase enzyme IIB component	manX	24.585	24.4746	23.5353	23.5838	23.4473	23.3885	NaN	24.078	NaN	23.7017	23.5961	NaN	4	inner membrane	F1
P69811	Multiphosphoryl transfer protein;Phosphocarrier protein HPr;Fructose-specific phosphotransferase enzyme IIA component	fruB	27.7864	27.7512	27.0295	27.2472	27.9084	27.4001	27.5472	27.4702	27.855	27.3975	27.2274	27.2809	13	inner membrane	F1
P69820	Ascorbate-specific phosphotransferase enzyme IIA component	ulaC	22.5646	22.586	23.4262	22.8701	23.0379	NaN	22.6009	23.2904	NaN	23.2603	22.907	22.4887	2	inner membrane	F1
P69828	Galactitol-specific phosphotransferase enzyme IIA component	gatA	31.1184	30.5386	31.678	30.5981	30.7173	31.2639	31.012	31.2376	30.2178	30.8819	31.561	30.3319	9	inner membrane	F1
P69829	Nitrogen regulatory protein	ptsN	28.7285	28.3784	28.7292	28.4355	28.5979	28.8322	28.2745	29.2969	28.2262	29.0073	29.0856	28.3669	7	inner membrane	F1
P69853	Tat proofreading chaperone DmsD	dmsD	26.1312	25.1866	25.8026	25.1741	26.6999	26.2328	25.4088	26.6232	25.8172	25.4876	26.1654	25.7175	3	inner membrane	F1
P69874	Spermidine/putrescine import ATP-binding protein PotA	potA	24.4346	NaN	25.3909	23.6259	NaN	24.7442	23.6743	24.2858	24.3675	NaN	NaN	23.959	4	inner membrane	F1
P75691	Aldehyde reductase YahK	yahK	24.6568	24.2231	26.8923	25.7873	25.0501	24.9956	24.5761	NaN	25.6973	24.4451	NaN	25.5371	7	inner membrane	F1
P75915	Chaperone protein YcdY	ycdY	30.508	29.9964	30.8297	30.2607	30.845	30.5316	30.4433	30.0687	30.3549	30.4856	30.4993	29.8471	6	inner membrane	F1
P76194	Cysteine desulfuration protein SufE	sufE	NaN	NaN	NaN	24.1115	24.1865	24.6005	25.1675	25.2088	24.4057	24.806	24.8828	24.2536	3	inner membrane	F1
P76346	Protein MtfA	mtfA	26.4762	NaN	26.5319	25.7618	26.5779	25.7507	26.6362	24.9111	25.4871	26.0002	NaN	25.9586	7	inner membrane	F1
P76558	NADP-dependent malic enzyme	maeB	25.744	25.5269	23.8288	NaN	NaN	24.5761	23.3264	25.0399	NaN	25.2833	25.3867	24.7574	6	inner membrane	F1
P77279	Probable iron export ATP-binding protein FetA	fetA	26.0806	24.7954	26.7471	25.4748	26.0525	26.1975	25.6078	26.3683	25.7256	25.9279	26.0986	25.6227	7	inner membrane	F1
P77444	Cysteine desulfurase	sufS	22.578	23.2517	23.193	NaN	22.9697	22.9902	NaN	NaN	NaN	22.9455	NaN	NaN	2	inner membrane	F1
P77499	Probable ATP-dependent transporter SufC	sufC	25.3349	25.6848	25.8275	25.8536	25.6992	26.1891	25.6406	25.069	25.7838	25.6542	25.8126	25.5776	9	inner membrane	F1
P77667	Protein SufA	sufA	NaN	NaN	NaN	26.255	26.4592	26.298	NaN	NaN	NaN	NaN	26.5207	NaN	2	inner membrane	F1
P77737	Oligopeptide transport ATP-binding protein OppF	oppF	25.5389	24.513	25.4619	23.7504	25.5064	25.2234	25.5336	24.4931	25.1517	24.1862	NaN	25.1688	8	inner membrane	F1
Q46845	Disulfide-bond oxidoreductase YghU	yghU	27.4113	27.2474	28.0738	27.9619	28.2214	28.4293	27.8225	27.1562	27.6604	27.6195	27.623	27.7903	8	inner membrane	F1
Q46856	Alcohol dehydrogenase YqhD	yqhD	28.5218	27.9353	28.9103	28.446	29.2914	29.4129	28.451	29.368	28.6537	28.1504	28.6064	28.8638	16	inner membrane	F1
Q93K97	ADP-ribose pyrophosphatase	nudF	23.4044	23.8814	25.7915	25.1782	23.5891	22.5534	23.3748	23.3327	NaN	23.5924	23.3454	24.478	3	inner membrane	F1
P0ACE0	Hydrogenase-2 large chain	hybC	24.4925	NaN	25.139	24.292	25.3096	24.7855	NaN	NaN	NaN	NaN	NaN	25.0893	8	periplasm	F2
P0AE85	Periplasmic protein CpxP	cpxP	30.4093	30.6616	29.2574	30.5712	30.4931	30.1721	30.7136	29.2594	30.0413	30.5133	30.3602	30.1719	8	periplasm	F2
P0AEB2	D-alanyl-D-alanine carboxypeptidase DacA	dacA	25.0363	23.1771	NaN	24.7115	25.7701	23.129	28.1635	27.1069	27.8006	26.384	25.5899	23.9868	12	periplasm	F2
P23865	Tail-specific protease	prc	28.2447	28.0239	27.6469	29.2539	28.0471	27.698	28.1608	27.7246	28.7637	28.0407	27.7883	28.7791	23	periplasm	F2
P76342	Sulfoxide reductase catalytic subunit YedY	yedY	NaN	24.1759	24.3643	24.2285	NaN	24.274	NaN	23.746	23.7067	23.9998	24.3004	23.7634	6	periplasm	F2
P0AAX8	Probable L,D-transpeptidase YbiS	ybiS	30.328	30.6291	30.2233	30.8871	30.0823	30.0497	30.4056	30.136	30.8358	30.5989	30.5318	30.4497	15	periplasm	F3
P0AB40	Multiple stress resistance protein BhsA	bhsA	28.3741	28.8778	27.5873	28.951	27.3319	27.9803	28.7138	28.8247	28.3059	28.1481	28.2991	28.3907	2	periplasm	F3
P39176	Probable L,D-transpeptidase ErfK/SrfK	erfK	26.0312	26.1089	26.565	26.7119	25.2364	24.1571	25.7737	24.4941	26.2895	24.714	26.682	25.4051	10	periplasm	F3
P76193	Probable L,D-transpeptidase YnhG	ynhG	27.2841	29.6009	27.1043	29.1724	26.0117	26.3489	27.4023	27.3129	29.0162	27.8359	27.7379	28.8151	9	periplasm	F3
P08190	Protein FimG	fimG	NaN	NaN	27.2768	NaN	27.4594	NaN	NaN	NaN	NaN	26.3076	26.2762	23.5986	2	outer membrane	F4
P08191	Protein FimH	fimH	NaN	NaN	NaN	NaN	NaN	NaN	NaN	NaN	NaN	26.9886	27.3103	25.1027	3	outer membrane	F4
P00448	Superoxide dismutase [Mn]	sodA	34.459	34.1683	34.5384	34.7904	34.551	34.9273	34.9894	34.9576	34.8196	34.6199	34.5854	34.497	18	periplasm	G
P00805	L-asparaginase 2	ansB	24.9713	26.1784	22.8981	26.3469	26.0517	25.4776	25.4975	26.3195	25.3692	24.8974	25.5865	25.5586	5	periplasm	G
P00811	Beta-lactamase	ampC	28.4888	29.2211	28.2386	29.1058	28.2686	28.4295	29.0373	28.367	28.6054	28.795	28.8788	28.7511	15	periplasm	G
P02924	L-arabinose-binding periplasmic protein	araF	28.5872	28.8247	28.0027	28.9377	27.9869	27.6644	29.1561	27.9369	28.6066	28.5374	28.7417	28.4005	15	periplasm	G
P02925	D-ribose-binding periplasmic protein	rbsB	34.0679	34.9843	34.1478	34.5182	33.847	34.6741	34.7865	34.9453	34.6136	34.7684	34.6536	34.5813	26	periplasm	G
P03841	Maltose operon periplasmic protein	malM	31.7114	31.8489	30.8274	31.6894	31.5854	31.9878	31.933	32.0783	32.0615	31.8989	31.885	31.5418	13	periplasm	G
P04816	Leucine-specific-binding protein	livK	24.7357	25.6295	25.0312	25.3198	NaN	24.1784	25.0216	24.7526	24.6848	25.0466	25.4616	23.8097	7	periplasm	G
P05458	Protease 3	ptrA	25.8159	26.4338	26.0806	27.0315	25.058	24.2775	26.3823	24.5393	27.3186	25.6091	25.8931	27.1477	18	periplasm	G
P06610	Vitamin B12 transport periplasmic protein BtuE	btuE	28.6744	27.7429	28.9984	28.256	28.0736	28.6439	27.4393	28.4919	28.1148	28.6208	29.1656	27.8056	8	periplasm	G
P07024	Protein UshA;UDP-sugar hydrolase;5-nucleotidase	ushA	29.1308	29.3726	28.6944	29.8039	29.104	28.8394	29.5918	28.8555	29.4434	29.6432	29.2054	29.4334	16	periplasm	G
P07102	Periplasmic AppA protein;Phosphoanhydride phosphohydrolase;4-phytase	appA	24.1185	25.4897	23.5284	24.0641	NaN	24.6169	NaN	24.911	24.973	24.8573	25.0637	24.396	5	periplasm	G
P08331	2,3-cyclic-nucleotide 2-phosphodiesterase/3-nucleotidase	cpdB	29.513	29.5911	29.8085	29.7929	29.5546	29.5629	30.0572	29.3951	29.7091	30.17	29.8784	29.7607	27	periplasm	G
P09394	Glycerophosphoryl diester phosphodiesterase	glpQ	31.0989	31.1682	31.3356	32.1599	31.2686	30.459	31.6499	30.2984	31.8571	31.2146	31.0683	31.9007	21	periplasm	G
P09551	Lysine/arginine/ornithine-binding periplasmic protein	argT	31.47	32.283	30.6007	32.3923	30.6878	30.8584	32.397	30.8909	31.8918	31.5448	31.6665	31.9251	25	periplasm	G
P0A855	Protein TolB	tolB	31.1424	31.7906	31.0387	31.7568	31.0363	31.0547	31.8228	31.0121	31.3678	31.6159	31.3573	31.517	20	periplasm	G
P0A8X2	Protein YceI	yceI	28.9071	29.4725	28.7889	29.1633	28.4417	29.4808	29.0075	29.5038	29.5529	29.6964	29.649	29.1112	15	periplasm	G
P0A9M8	Phosphate acetyltransferase	pta	25.0833	25.1583	NaN	25.233	NaN	25.1078	NaN	26.2793	24.5378	24.6995	25.3004	24.2182	10	periplasm	G
P0A9P4	Thioredoxin reductase	trxB	27.1245	27.1083	27.1332	27.3055	28.0315	26.6626	26.8265	26.946	26.7	26.8148	26.6364	27.3917	10	periplasm	G
P0AA57	Protein YobA	yobA	28.5902	27.5699	28.7169	27.9562	26.1	28.5971	29.6401	27.1577	26.8638	26.8559	27.9646	28.7023	5	periplasm	G
P0AAR8	Uncharacterized protein YbaV	ybaV	NaN	26.8994	NaN	26.3094	NaN	NaN	26.7539	25.3423	25.6685	26.0435	NaN	NaN	5	periplasm	G
P0AAV6	Uncharacterized protein YbgS	ybgS	26.5128	30.2108	27.8576	30.0955	27.2401	29.6117	28.1923	26.4976	28.0228	29.3422	28.1314	27.7692	4	periplasm	G
P0AB24	Iron uptake system component EfeO	efeO	29.8476	29.7655	29.3772	29.8071	29.5478	28.9766	29.7296	29.1935	29.517	29.854	29.8295	29.6142	26	periplasm	G
P0AB46	Uncharacterized protein YmgD	ymgD	24.4486	NaN	24.4749	25.5334	24.8645	25.8693	25.4798	25.5677	24.8106	25.4921	26.031	24.487	2	periplasm	G
P0ABZ6	Chaperone SurA	surA	32.3451	32.4054	31.3479	32.1829	31.7582	31.5995	32.3035	31.9757	32.3002	32.5677	32.4431	32.2891	27	periplasm	G
P0AD12	Protein YeeZ	yeeZ	29.1742	28.0972	29.9717	28.5788	30.1565	28.6914	28.2894	29.4053	28.0529	28.8804	29.1864	27.5876	9	periplasm	G
P0AD59	Inhibitor of vertebrate lysozyme	ivy	29.5445	29.3072	28.939	29.528	30.1586	30.1532	30.5407	29.8677	29.956	30.4448	29.8498	29.6508	6	periplasm	G
P0AD96	Leu/Ile/Val-binding protein	livJ	28.6223	29.1008	27.2092	29.2537	28.411	28.1379	29.0587	28.3028	28.9472	28.8327	28.3619	28.6515	16	periplasm	G
P0ADA1	Acyl-CoA thioesterase I	tesA	27.3821	28.2281	27.1722	27.8008	27.4665	27.892	28.2259	28.134	27.9597	27.9298	28.073	27.7177	9	periplasm	G
P0ADS6	Uncharacterized protein YggE	yggE	26.6663	26.3336	22.5128	28.508	27.3244	25.6879	27.2307	27.153	26.6141	25.4716	26.3541	27.3974	9	periplasm	G
P0ADS9	Uncharacterized protein YggN	yggN	28.3481	28.5955	28.032	28.4793	28.0524	27.7169	28.5561	27.7503	28.4955	28.1359	28.1467	28.2707	14	periplasm	G
P0ADU5	Protein YgiW	ygiW	30.6258	31.1324	31.0137	30.7357	29.7368	30.8885	32.7682	30.5743	31.1645	31.0235	31.1476	30.4186	7	periplasm	G
P0ADV1	Lipopolysaccharide export system protein LptA	lptA	27.1623	27.8608	26.1715	27.7764	27.272	27.1151	27.4404	28.311	27.3335	27.2483	27.7652	28.0403	9	periplasm	G
P0ADV7	Probable phospholipid-binding protein MlaC	mlaC	31.4596	32.4335	31.1127	32.2521	31.3171	31.9507	32.3741	31.9292	32.1265	32.2885	32.044	31.5865	15	periplasm	G
P0ADX7	Uncharacterized protein YhhA	yhhA	27.073	28.8168	26.7301	29.5656	26.9506	27.3017	27.949	27.5181	28.7863	27.375	27.4431	28.0472	7	periplasm	G
P0AE22	Class B acid phosphatase	aphA	27.1686	28.0345	27.8111	28.6267	27.5441	27.1035	27.631	27.038	28.8685	27.7659	27.3359	28.5369	10	periplasm	G
P0AE91	Protein CreA	creA	26.2797	26.6854	26.0059	NaN	24.6656	NaN	25.8838	25.8629	26.5595	26.2217	25.5731	25.7019	4	periplasm	G
P0AEE5	D-galactose-binding periplasmic protein	mglB	33.3812	34.3514	33.9129	34.0752	33.1084	33.2656	34.6185	33.9113	34.4502	33.9148	33.7697	33.8622	46	periplasm	G
P0AEG4	Thiol:disulfide interchange protein DsbA	dsbA	31.9011	32.5041	31.1875	32.0107	31.8302	31.8401	32.647	32.2043	32.1946	32.5475	32.5557	32.2452	15	periplasm	G
P0AEG6	Thiol:disulfide interchange protein DsbC	dsbC	27.4483	27.8859	26.0127	27.6024	28.1013	27.2958	28.7821	28.0607	28.0431	28.2539	28.0627	28.4262	7	periplasm	G
P0AEL6	Ferrienterobactin-binding periplasmic protein	fepB	26.4222	27.2699	26.2194	26.689	25.898	26.408	27.0117	27.1021	26.5716	27.1286	27.3551	26.5615	9	periplasm	G
P0AEM9	Cystine-binding periplasmic protein	fliY	30.6625	30.9369	30.0065	30.8308	29.7401	30.5613	30.9873	30.7814	30.6818	31.0123	31.2193	30.6266	28	periplasm	G
P0AEQ3	Glutamine-binding periplasmic protein	glnH	32.75	33.4521	32.5096	33.6707	32.4749	32.8183	33.6349	33.0761	33.2897	33.2915	33.2346	33.1116	28	periplasm	G
P0AES9	Acid stress chaperone HdeA	hdeA	29.3528	30.9644	29.4402	30.025	27.759	29.0873	28.5023	28.2323	30.1085	29.3981	28.2056	29.0611	6	periplasm	G
P0AET2	Acid stress chaperone HdeB	hdeB	29.8694	31.6005	29.4877	31.5798	29.824	31.1523	30.3004	30.2422	30.5542	30.5204	30.8732	31.4621	3	periplasm	G
P0AEU0	Histidine-binding periplasmic protein	hisJ	30.7415	31.4736	30.4086	31.339	30.5289	30.4899	31.3308	30.8033	31.2467	31.2789	30.9935	31.0478	19	periplasm	G
P0AEU7	Chaperone protein Skp	skp	28.7988	28.1125	25.5839	28.4371	27.668	26.8815	28.6614	27.7956	29.0852	28.6044	28.3761	27.497	5	periplasm	G
P0AEX9	Maltose-binding periplasmic protein	malE	34.4932	35.1446	33.8709	34.7843	34.3504	34.9818	35.1558	35.4655	35.0914	34.8714	34.8783	34.5272	44	periplasm	G
P0AF56	Uncharacterized protein YjcO	yjcO	25.1038	26.3832	25.3591	25.4862	25.1746	NaN	25.1616	24.9849	25.4907	26.0433	26.306	25.2628	4	periplasm	G
P0AFK9	Spermidine/putrescine-binding periplasmic protein	potD	32.2667	32.8798	31.6474	32.8399	31.9888	31.969	32.8247	32.2646	32.6155	32.6891	32.4687	32.4202	23	periplasm	G
P0AFL3	Peptidyl-prolyl cis-trans isomerase A	ppiA	30.4156	30.8882	29.4783	30.8608	30.223	29.8617	31.0018	30.8823	30.5586	30.5896	30.981	30.942	10	periplasm	G
P0AFM2	Glycine betaine-binding periplasmic protein	proX	32.5687	32.9392	32.2598	32.5456	32.0893	32.4164	32.9798	32.9569	32.9393	33.0016	33.0983	32.5273	14	periplasm	G
P0AFX9	Sigma-E factor regulatory protein RseB	rseB	26.8154	26.5956	27.0015	27.0436	25.5397	26.1134	26.4068	26.2978	26.7641	27.3286	26.6091	26.9308	7	periplasm	G
P0AG80	sn-glycerol-3-phosphate-binding periplasmic protein UgpB	ugpB	27.3525	28.3638	27.731	28.2611	26.9351	26.727	27.5463	27.3953	27.794	27.4734	27.773	27.9789	17	periplasm	G
P0AG82	Phosphate-binding protein PstS	pstS	28.0182	28.7296	24.7922	27.8157	27.9648	30.0271	30.3478	32.2068	30.1826	30.3549	29.778	28.1219	27	periplasm	G
P0AGC3	Soluble lytic murein transglycosylase	slt	25.1431	25.8365	25.3657	26.5434	24.9302	23.8773	26.0987	24.1843	27.3839	23.831	25.0051	26.9395	18	periplasm	G
P0AGD1	Superoxide dismutase [Cu-Zn]	sodC	25.4516	29.7694	27.495	29.9431	27.8895	28.6258	28.982	29.0981	29.2191	29.0434	28.8658	29.6402	9	periplasm	G
P0AGD3	Superoxide dismutase [Fe]	sodB	33.5031	33.045	33.6809	33.5451	33.6798	33.9054	34.3814	33.6394	33.299	33.4237	33.9359	33.3781	11	periplasm	G
P0C0V0	Periplasmic serine endoprotease DegP	degP	29.1801	29.6728	27.0161	30.6229	30.207	30.3246	29.6179	30.3479	30.6377	28.9918	29.3324	29.9113	17	periplasm	G
P13482	Periplasmic trehalase	treA	26.5941	27.2288	27.3783	27.3117	26.4285	26.795	27.149	26.581	27.3019	27.091	26.9706	27.0635	12	periplasm	G
P15028	Fe(3+) dicitrate-binding periplasmic protein	fecB	29.1338	29.8715	29.2831	30.0089	29.5595	29.6825	30.3024	29.4025	29.3122	30.0861	29.5859	29.4966	10	periplasm	G
P16700	Thiosulfate-binding protein	cysP	27.7615	28.5798	27.5612	28.3831	26.907	27.3698	27.8193	27.4143	27.7703	28.8228	28.5205	27.9201	18	periplasm	G
P18390	Uncharacterized protein YjjA	yjjA	28.1735	28.7564	28.0312	29.4775	27.9968	28.2232	28.8291	27.9517	28.3656	28.4984	28.7016	27.9047	7	periplasm	G
P18956	Gamma-glutamyltranspeptidase;Gamma-glutamyltranspeptidase large chain;Gamma-glutamyltranspeptidase small chain	ggt	NaN	24.6248	24.4426	24.6973	NaN	NaN	NaN	23.8818	24.8857	24.4651	24.201	24.5744	7	periplasm	G
P19926	Glucose-1-phosphatase	agp	30.7253	31.1658	30.605	31.5155	30.9185	30.2665	31.5464	29.5945	31.0512	30.5211	30.4717	30.9578	11	periplasm	G
P21170	Biosynthetic arginine decarboxylase	speA	25.9836	27.4436	23.8712	25.4881	24.1789	NaN	NaN	24.1248	24.1927	24.4965	24.9653	25.6233	10	periplasm	G
P21338	Ribonuclease I	rna	26.8069	26.5014	NaN	26.3589	25.7931	26.1597	27.2639	27.1041	26.3354	26.0305	26.2064	26.4244	7	periplasm	G
P23827	Ecotin	eco	31.4883	31.9748	29.4615	31.7339	31.7017	32.1937	31.7942	31.8027	31.5384	32.096	31.7985	31.2652	12	periplasm	G
P23843	Periplasmic oligopeptide-binding protein	oppA	34.3107	34.5199	33.8135	34.2619	34.054	34.3992	34.7537	34.1926	34.2944	34.7474	34.874	34.1004	38	periplasm	G
P23847	Periplasmic dipeptide transport protein	dppA	32.2884	32.7675	32.4879	32.9132	32.3136	32.5736	33.1977	32.3941	32.5942	32.3396	32.591	32.343	31	periplasm	G
P23857	Thiosulfate sulfurtransferase PspE	pspE	31.0479	32.0343	31.093	32.3657	30.8443	31.6075	32.5285	31.9468	32.0271	31.6186	32.1884	31.7999	7	periplasm	G
P25718	Alpha-amylase	malS	26.9649	27.0978	26.406	26.5915	26.0615	25.8462	26.7358	25.7489	26.5207	26.721	26.4768	26.7714	13	periplasm	G
P26365	N-acetylmuramoyl-L-alanine amidase AmiB	amiB	23.176	26.0913	NaN	26.7249	NaN	NaN	25.2672	23.1377	24.9006	24.0441	24.9508	25.674	9	periplasm	G
P26648	Cell division protein FtsP	ftsP	26.6794	27.0564	26.7012	27.006	27.0998	26.6506	27.6072	26.6058	27.0965	26.9983	27.0493	27.143	10	periplasm	G
P30859	Putative ABC transporter arginine-binding protein 2	artI	30.6788	31.4791	29.6571	31.1172	30.2907	30.4415	31.5143	30.8567	31.3982	31.0559	31.1228	31.1076	19	periplasm	G
P30860	ABC transporter arginine-binding protein 1	artJ	27.8658	28.9408	27.1345	28.6334	27.5802	28.0325	28.9887	28.5713	28.7775	28.6437	28.5406	28.5614	10	periplasm	G
P31130	Uncharacterized protein YdeI	ydeI	27.8119	29.249	27.0162	29.4705	27.2014	28.4249	27.3287	28.7035	29.0874	28.3516	28.6306	28.6737	11	periplasm	G
P31133	Putrescine-binding periplasmic protein	potF	24.3399	26.1836	24.9445	25.8887	NaN	24.4295	24.3258	24.7268	25.6701	25.1252	25.0044	25.4202	5	periplasm	G
P31550	Thiamine-binding periplasmic protein	thiB	27.7647	28.7327	27.6299	28.5925	27.4778	27.7301	28.096	28.195	28.2327	28.2346	28.3443	28.4179	12	periplasm	G
P31697	Chaperone protein FimC	fimC	NaN	23.1104	NaN	NaN	NaN	NaN	21.8078	NaN	NaN	31.1208	31.4301	27.6473	13	periplasm	G
P32176	Formate dehydrogenase-O major subunit	fdoG	24.9069	26.135	NaN	24.4145	NaN	NaN	NaN	NaN	NaN	23.3056	22.8054	23.9379	7	periplasm	G
P33136	Glucans biosynthesis protein G	mdoG	27.4143	26.3962	25.8075	27.5222	26.864	26.6618	26.8917	27.2126	27.5655	25.9142	26.434	26.5471	13	periplasm	G
P33362	Putative osmoprotectant uptake system substrate-binding protein OsmF	osmF	27.7117	28.3178	27.7734	28.12	26.2857	26.3171	27.6678	25.8637	27.9405	27.4997	28.1217	27.797	10	periplasm	G
P33363	Periplasmic beta-glucosidase	bglX	26.8541	27.0756	26.7252	28.2602	27.0683	NaN	26.9166	26.3306	27.2627	26.909	26.262	27.7314	22	periplasm	G
P33913	Uncharacterized protein YejA	yejA	25.0127	25.1589	24.7156	25.6358	25.0841	NaN	26.4254	23.6593	23.2862	25.3671	25.1235	25.4065	11	periplasm	G
P36560	Acid shock protein	asr	26.5562	28.0055	24.8995	27.5451	26.5349	28.4232	26.5513	27.9863	27.118	26.3673	26.4433	27.006	3	periplasm	G
P36649	Blue copper oxidase CueO	cueO	26.3253	27.0301	26.6433	26.8797	27.0962	26.52	26.6742	26.3441	26.6701	27.137	26.9029	26.7281	9	periplasm	G
P37028	Vitamin B12-binding protein	btuF	26.0922	26.3371	25.0834	26.316	26.037	25.9143	26.6369	25.6334	25.5954	25.8773	26.3433	25.976	8	periplasm	G
P37329	Molybdate-binding periplasmic protein	modA	29.8566	30.6109	28.5335	30.557	29.3476	29.497	30.4589	29.7651	30.6056	30.426	30.296	30.3888	21	periplasm	G
P37387	D-xylose-binding periplasmic protein	xylF	27.9605	28.7975	28.066	28.5309	27.5924	27.0699	29.0282	27.3802	28.2949	28.2109	28.2865	28.5379	14	periplasm	G
P37648	Protein YhjJ	yhjJ	29.1087	29.5648	28.6166	29.3894	28.8179	28.9056	29.3872	29.1714	29.6797	29.6305	29.5752	29.149	17	periplasm	G
P37744	Glucose-1-phosphate thymidylyltransferase 1	rmlA1	30.7517	30.5952	31.2075	30.6624	31.209	30.8616	31.3085	30.0898	30.8804	30.3004	30.4543	31.0236	22	periplasm	G
P37902	Glutamate/aspartate periplasmic-binding protein	gltI	31.2628	32.0655	31.079	32.1016	30.5462	31.3464	32.4227	31.5606	31.5773	31.8308	31.5875	31.5279	29	periplasm	G
P39099	Periplasmic pH-dependent serine endoprotease DegQ	degQ	26.1306	26.1132	24.6172	27.9933	26.5123	22.3244	25.3736	26.4603	27.5146	24.389	24.23	27.2224	14	periplasm	G
P39172	High-affinity zinc uptake system protein ZnuA	znuA	29.0448	28.9691	28.3497	28.8825	28.4784	28.1157	28.5242	28.3437	29.0206	28.7619	29.1074	28.8327	12	periplasm	G
P39187	Uncharacterized protein YtfJ	ytfJ	29.6186	30.5155	28.4196	30.161	29.0272	29.0297	30.2858	29.9424	29.4123	30.115	29.942	29.9555	10	periplasm	G
P39265	D-allose-binding periplasmic protein	alsB	28.5343	29.3857	28.4868	28.8456	28.0333	28.5382	29.055	28.5895	28.7027	28.7955	28.8339	28.548	11	periplasm	G
P39325	ABC transporter periplasmic-binding protein YtfQ	ytfQ	29.509	30.7916	28.8989	30.1314	29.2626	29.4439	29.5429	29.573	30.1701	30.04	30.1386	29.9924	13	periplasm	G
P39371	N-acetylneuraminate epimerase	nanM	24.1899	25.1945	25.1065	24.931	24.2758	24.4267	24.97	24.0034	25.1318	25.0017	24.5111	24.7909	5	periplasm	G
P40120	Glucans biosynthesis protein D	mdoD	26.5848	26.9478	27.2132	27.9748	26.9861	26.775	27.2262	26.6221	27.986	27.0826	24.9821	27.6903	14	periplasm	G
P42616	Protein YqjC	yqjC	28.6478	29.3977	27.5833	29.4169	27.5806	28.6817	29.3385	29.2379	28.98	29.039	29.2156	28.9377	8	periplasm	G
P45523	FKBP-type peptidyl-prolyl cis-trans isomerase FkpA	fkpA	31.8281	32.7286	31.6241	32.6198	32.0309	31.9618	32.6615	32.1007	32.6566	32.8283	32.716	32.2475	26	periplasm	G
P45955	Uncharacterized protein YbgF	ybgF	29.7597	30.14	29.1521	30.2404	29.8492	29.1764	30.1303	29.501	30.2712	30.216	29.8961	29.9525	15	periplasm	G
P61316	Outer-membrane lipoprotein carrier protein	lolA	30.3327	31.3947	29.8187	31.2271	30.1789	31.0216	31.2422	31.3958	31.0877	31.271	30.7218	30.5225	12	periplasm	G
P64506	Uncharacterized protein YebY	yebY	28.5565	30.2417	28.6072	29.9018	28.0408	28.5235	28.9945	29.0537	29.64	29.3861	29.2954	29.5792	5	periplasm	G
P64534	Nickel/cobalt homeostasis protein RcnB	rcnB	29.432	30.2768	29.1823	30.1633	29.5304	30.4134	30.68	30.1953	30.2625	30.3141	30.146	29.9252	4	periplasm	G
P64614	Uncharacterized protein YhcN	yhcN	30.4951	30.3146	29.4004	31.0953	29.7022	28.3432	31.5947	29.7023	30.6085	30.4405	30.8823	30.4511	3	periplasm	G
P66948	Beta-barrel assembly-enhancing protease	bepA	27.5798	28.066	27.3233	27.6473	27.2867	27.1897	27.9202	27.3094	27.5423	27.9617	28.3774	27.6661	12	periplasm	G
P75694	Uncharacterized protein YahO	yahO	28.9639	31.324	30.143	31.3308	29.0108	30.2699	30.8553	30.0965	31.6228	30.0903	30.0095	30.4129	9	periplasm	G
P75797	Glutathione-binding protein GsiB	gsiB	26.5391	26.5047	26.2297	26.7591	26.1403	25.4517	26.7705	25.204	26.5648	26.671	26.7777	26.605	10	periplasm	G
P76001	Uncharacterized protein YcgJ	ycgJ	NaN	26.3422	NaN	25.6656	NaN	25.1272	26.2546	25.9282	NaN	25.8183	25.8455	26.2387	4	periplasm	G
P76002	Inhibitor of g-type lysozyme	pliG	26.1856	28.0406	26.1857	27.5619	26.2266	26.4325	26.9492	26.3944	27.2579	27.3404	26.8257	26.9115	6	periplasm	G
P76076	Uncharacterized protein YdbL	ydbL	24.5773	25.3691	23.5834	26.0799	24.1878	24.5868	24.9678	24.9407	24.9759	24.7758	24.8669	25.3864	4	periplasm	G
P76108	Putative ABC transporter periplasmic-binding protein YdcS	ydcS	26.8395	29.0112	27.6387	28.346	25.4721	26.6048	26.4744	27.045	27.8815	27.3979	27.5275	27.8811	14	periplasm	G
P76116	Uncharacterized protein YncE	yncE	30.0229	30.2448	30.294	30.3153	29.7436	30.3198	30.8184	30.2121	30.129	30.687	30.5717	29.999	19	periplasm	G
P76142	Autoinducer 2-binding protein LsrB	lsrB	27.9982	29.1439	28.1566	28.6363	27.877	27.7214	28.0447	28.0111	28.5346	28.1905	28.5195	28.7248	10	periplasm	G
P76172	Uncharacterized protein YnfD	ynfD	28.5821	29.4745	NaN	29.223	NaN	28.5912	29.1696	29.0739	29.1932	NaN	28.5322	28.3102	2	periplasm	G
P76177	Protein YdgH	ydgH	30.6434	30.8786	29.4988	30.355	29.2313	28.9656	31.351	30.4978	30.8046	30.4162	30.2972	30.3763	25	periplasm	G
P76223	Protein YnjB	ynjB	25.159	24.3271	25.2669	24.4594	24.7461	24.0625	24.5577	23.5302	24.3186	24.3665	25.399	24.1933	8	periplasm	G
P76227	Uncharacterized protein YnjH	ynjH	25.6491	26.5088	NaN	26.7341	25.1052	25.7176	26.1506	25.7325	25.5837	25.7698	25.8507	26.039	3	periplasm	G
P76341	5-hydroxyisourate hydrolase	hiuH	27.4596	28.1098	27.7294	27.9445	27.089	27.9739	28.0884	27.7096	26.9166	28.3741	28.0382	26.4859	7	periplasm	G
P76344	Metal-binding protein ZinT	zinT	24.6906	24.3286	24.8317	24.2554	23.9404	23.6099	25.4834	24.2953	23.5388	24.7461	24.5849	23.7327	3	periplasm	G
P76559	Uncharacterized protein YpfG	ypfG	NaN	24.6399	NaN	NaN	NaN	NaN	NaN	NaN	NaN	23.6211	23.5193	22.5146	3	periplasm	G
P77202	Thiol:disulfide interchange protein DsbG	dsbG	26.388	27.3957	25.9302	26.7308	26.0288	25.1659	27.548	26.2019	27.506	27.1706	26.7283	26.9991	11	periplasm	G
P77269	ABC transporter periplasmic-binding protein YphF	yphF	NaN	25.0895	NaN	24.7461	23.9596	23.8464	24.8647	23.8935	24.1016	24.897	24.8765	24.5068	3	periplasm	G
P77285	Electron transport complex subunit RsxG	rsxG	24.6663	25.7537	23.9955	NaN	24.1901	24.5311	24.7745	24.4212	25.1142	25.4787	25.3142	25.1526	4	periplasm	G
P77318	Uncharacterized sulfatase YdeN	ydeN	25.7734	23.9857	26.2365	26.0333	25.6094	25.0263	25.6747	24.1489	25.9598	25.3896	25.179	25.6572	11	periplasm	G
P77348	Periplasmic murein peptide-binding protein	mppA	29.4408	29.5212	29.2885	29.6558	29.1782	29.1705	29.6308	29.1066	29.5429	29.655	29.6678	29.5142	24	periplasm	G
P77619	UPF0214 protein YfeW	yfeW	24.0699	24.1717	NaN	23.7061	NaN	NaN	24.0035	23.9587	23.7381	NaN	23.8608	23.3789	4	periplasm	G
P77754	Spheroplast protein Y	spy	27.8834	25.7741	23.366	36.8011	36.1623	36.8179	37.0087	36.7545	37.3676	36.7426	36.0433	36.641	30	periplasm	G
P78067	Thiosulfate sulfurtransferase YnjE	ynjE	25.7925	26.4369	26.4792	26.3678	25.3738	26.041	25.6348	25.9623	26.0173	26.3114	26.6803	25.7646	8	periplasm	G
Q47622	Peptide transport periplasmic protein SapA	sapA	27.7326	27.4466	27.2378	27.4305	27.7816	27.6113	28.172	27.4886	27.84	28.0733	28.0112	27.5978	15	periplasm	G
P0AFH8	Osmotically-inducible protein Y	osmY	32.5322	33.1832	31.9212	33.189	31.9352	32.0878	32.9353	32.7836	33.4139	32.5994	32.5082	32.5474	13	periplasm	G,X
P02930	Outer membrane protein TolC	tolC	29.4446	29.4071	29.1954	29.4534	28.2067	25.8532	29.3614	27.8201	29.6299	29.0377	28.4769	29.3293	17	outer membrane	H
P02943	Maltoporin	lamB	NaN	NaN	NaN	26.4479	NaN	24.5193	27.2499	27.2251	26.1228	25.9578	24.2461	NaN	7	outer membrane	H
P06129	Vitamin B12 transporter BtuB	btuB	22.9413	26.0867	NaN	NaN	23.015	23.4416	26.5534	NaN	24.3636	27.4229	25.444	24.5174	13	outer membrane	H
P06996	Outer membrane protein C	ompC	26.1188	26.6137	24.3047	31.1895	31.0076	30.5156	30.1441	30.2628	30.1214	28.0703	26.1615	27.2228	10	outer membrane	H
P09169	Protease 7	ompT	26.2736	26.2415	NaN	27.0536	27.0919	25.0949	27.8899	26.365	28.0733	28.2226	27.692	28.0973	13	outer membrane	H
P0A908	MltA-interacting protein	mipA	NaN	24.7146	NaN	24.5042	23.7754	NaN	24.8836	24.5873	24.9727	25.6306	24.5368	24.5999	3	outer membrane	H
P0A910	Outer membrane protein A	ompA	32.3314	32.7837	30.7492	32.18	32.6235	34.4387	32.0996	34.347	32.1779	33.6064	32.9028	31.5596	13	outer membrane	H
P0A917	Outer membrane protein X	ompX	23.1897	23.5889	NaN	24.4526	24.5822	24.2395	24.0758	NaN	24.4263	NaN	NaN	NaN	2	outer membrane	H
P0A927	Nucleoside-specific channel-forming protein tsx	tsx	27.5042	28.5614	25.7387	27.493	26.8506	26.2043	28.2419	26.4589	27.9042	28.3551	27.9373	27.6823	10	outer membrane	H
P0A940	Outer membrane protein assembly factor BamA	bamA	29.8059	29.7969	28.7453	29.6745	29.6041	29.834	30.0007	29.6356	29.7958	30.0958	30.0788	29.4326	22	outer membrane	H
P13036	Fe(3+) dicitrate transport protein FecA	fecA	26.9347	27.5691	23.45	26.1505	26.2878	25.6963	26.6245	26.7255	26.9744	27.6841	26.8003	26.5184	14	outer membrane	H
P17315	Colicin I receptor	cirA	23.9642	23.8882	NaN	NaN	23.4879	23.2696	23.5093	23.1191	NaN	24.4195	24.5203	22.9833	3	outer membrane	H
P31554	LPS-assembly protein LptD	lptD	25.8384	26.3708	NaN	26.3894	NaN	26.4542	26.1865	25.9488	25.9797	NaN	26.0854	25.5905	2	outer membrane	H
P39180	Antigen 43;Antigen 43 alpha chain;Antigen 43 beta chain	flu	27.1614	29.0403	26.7299	28.3111	22.9461	NaN	26.3807	24.9303	27.5956	25.3313	26.8643	26.7173	10	outer membrane	H
P0A9J4	2-dehydropantoate 2-reductase	panE	25.5732	24.3894	25.8694	25.1566	26.1393	25.6437	25.8396	24.9337	24.2562	25.3121	25.4634	25.3029	5	periplasm	I
P0ADA3	Murein hydrolase activator NlpD	nlpD	24.23	26.0897	24.2916	25.2114	23.7051	NaN	24.8303	NaN	NaN	25.6043	NaN	25.3049	4	periplasm	I
P0ADA5	Uncharacterized lipoprotein YajG	yajG	NaN	28.0055	25.9035	27.295	NaN	NaN	26.6241	27.3717	27.3043	NaN	27.4587	27.3935	3	periplasm	I
P0ADB1	Osmotically-inducible lipoprotein E	osmE	24.999	26.0368	23.2461	25.741	24.4608	26.5298	25.8664	27.1007	25.4622	25.1687	25.8931	24.5202	3	periplasm	I
P25894	Metalloprotease LoiP	loiP	23.0304	23.9487	21.936	23.5291	NaN	23.6092	22.7209	23.7517	23.1338	23.8389	23.78	NaN	2	periplasm	I
P64596	Uncharacterized protein YraP	yraP	25.8991	27.099	24.2964	26.6231	25.5793	25.4755	26.3277	26.7641	26.9572	26.1726	25.9172	25.9047	5	periplasm	I
P76506	Probable phospholipid-binding lipoprotein MlaA	mlaA	24.5905	25.2703	NaN	24.0816	NaN	23.7802	23.9447	23.5349	24.3203	24.9385	24.3262	23.9055	2	periplasm	I
P69776	Major outer membrane lipoprotein Lpp	lpp	26.9754	25.9434	NaN	25.0086	NaN	25.0242	25.2229	25.9059	26.1702	26.7415	25.4363	25.3453	2	periplasm	I, F4
P09030	Exodeoxyribonuclease III	xthA	27.798	26.4725	28.7056	27.5072	28.1081	27.2579	27.5571	26.7899	27.4518	26.6697	26.982	27.3479	15	nucleoid	N
P0A7C2	LexA repressor	lexA	24.9774	24.788	24.4818	24.0948	24.3265	23.8492	23.5395	NaN	24.0336	24.0644	NaN	23.7601	5	nucleoid	N
P0A812	Holliday junction ATP-dependent DNA helicase RuvB	ruvB	25.3733	NaN	24.9518	24.3982	25.2968	24.458	23.9182	NaN	24.0144	23.4618	24.3464	24.0677	7	nucleoid	N
P0A881	Trp operon repressor	trpR	24.9835	NaN	25.5798	NaN	25.4428	NaN	25.1527	24.7449	NaN	24.7947	25.0623	24.3628	4	nucleoid	N
P0A8D0	Transcriptional repressor NrdR	nrdR	25.0501	24.8149	25.9758	NaN	25.5827	24.7774	NaN	25.6312	25.3214	NaN	24.8543	24.525	5	nucleoid	N
P0A8G9	Exodeoxyribonuclease 7 small subunit	xseB	25.3938	25.3246	25.1053	24.7726	NaN	25.3645	24.7304	25.4216	24.5648	25.3681	25.6117	NaN	2	nucleoid	N
P0A8U6	Met repressor	metJ	26.2103	25.1854	26.4232	25.7	25.785	24.3756	25.0138	24.0158	25.8044	24.9521	24.9967	25.8137	5	nucleoid	N
P0A8W2	Transcriptional regulator SlyA	slyA	26.2086	26.1844	27.0297	25.8664	27.0314	26.0075	25.5318	25.7684	NaN	25.782	NaN	25.9245	4	nucleoid	N
P0A988	DNA polymerase III subunit beta	dnaN	23.0984	24.0571	23.1645	NaN	NaN	NaN	NaN	23.0959	NaN	NaN	NaN	NaN	2	nucleoid	N
P0A9A9	Ferric uptake regulation protein	fur	30.5347	29.7318	30.6307	30.4658	30.958	30.293	30.6585	30.6181	30.4979	30.2604	30.7357	30.883	9	nucleoid	N
P0A9E5	Fumarate and nitrate reduction regulatory protein	fnr	24.8782	24.5102	24.9278	24.9748	NaN	23.9139	23.9711	NaN	24.8377	23.7931	24.8554	24.8846	2	nucleoid	N
P0A9H1	G/U mismatch-specific DNA glycosylase	mug	26.1146	25.7649	27.1428	26.0951	25.0576	24.6281	25.8969	24.9144	25.4766	25.1948	25.056	NaN	7	nucleoid	N
P0A9M0	Lon protease	lon	26.8633	26.8175	22.9227	25.3669	24.2859	26.5815	NaN	27.2405	25.0764	25.0903	26.3487	24.4392	12	nucleoid	N
P0A9X9	Cold shock protein CspA	cspA	31.0306	30.6372	30.0307	29.9372	30.4401	31.4722	31.9483	32.0622	30.7632	31.2717	31.7115	29.9908	6	nucleoid	N
P0A9Y6	Cold shock-like protein CspC	cspC	33.2219	32.3073	32.639	32.3649	32.669	32.1872	33.8219	33.1799	32.5784	32.9058	33.5096	32.2713	6	nucleoid	N
P0ABE2	Protein BolA	bolA	29.1274	28.9647	29.4569	29.1472	29.0846	29.1162	29.4876	29.8331	28.6832	29.2046	29.4333	28.8855	5	nucleoid	N
P0ABS1	RNA polymerase-binding transcription factor DksA	dksA	29.1682	28.7396	29.5057	28.6055	29.3997	28.5991	30.312	29.5617	29.1192	28.83	29.0254	29.1933	5	nucleoid	N
P0ACI0	Right origin-binding protein	rob	25.0577	NaN	25.4202	NaN	25.2088	24.6488	25.1357	24.0375	24.4476	24.8714	24.8438	24.2207	6	nucleoid	N
P0ACQ4	Hydrogen peroxide-inducible genes activator	oxyR	23.9252	23.7906	22.8025	NaN	23.0036	22.3394	21.8671	NaN	23.1299	NaN	22.1261	NaN	2	nucleoid	N
P0ACR4	Uncharacterized HTH-type transcriptional regulator YeiE	yeiE	26.2717	24.6773	26.9482	25.6829	27.0858	26.4242	25.304	24.6304	25.5619	24.1359	26.3526	25.8497	5	nucleoid	N
P0ACS5	HTH-type transcriptional regulator ZntR	zntR	23.0161	22.7732	22.5689	22.5932	NaN	22.9445	NaN	NaN	NaN	NaN	22.515	NaN	2	nucleoid	N
P0ACT6	HTH-type transcriptional regulator UidR	uidR	25.0384	NaN	25.8785	NaN	25.4048	25.8131	NaN	24.9349	24.6035	24.8398	25.2504	24.4185	3	nucleoid	N
P0AED5	Response regulator UvrY	uvrY	24.8511	24.1987	25.6375	NaN	25.1289	NaN	25.0371	25.4821	NaN	25.0537	25.1738	23.6503	4	nucleoid	N
P0AF28	Nitrate/nitrite response regulator protein NarL	narL	28.5772	28.4454	28.9191	28.3786	29.256	29.0553	28.8218	28.8928	28.6849	29.1746	29.7689	29.0871	12	nucleoid	N
P0AFT5	Transcriptional regulatory protein YehT	yehT	23.4743	NaN	24.5681	23.4047	24.3016	23.4447	23.2533	22.9519	NaN	NaN	NaN	23.9925	3	nucleoid	N
P0AGA6	Transcriptional regulatory protein UhpA	uhpA	24.8389	24.1375	24.6573	24.4664	24.2964	24.2799	24.4601	24.781	NaN	24.0876	24.4399	24.3598	3	nucleoid	N
P0AGK8	HTH-type transcriptional regulator IscR	iscR	26.5701	25.8588	26.1259	26.1623	26.0109	25.5371	25.7912	25.6456	25.3225	25.9666	25.6498	25.9507	6	nucleoid	N
P0C079	Antitoxin RelB	relB	23.57	NaN	22.0968	NaN	23.4735	NaN	NaN	23.5404	23.4466	23.4804	22.8768	23.2943	2	nucleoid	N
P23836	Transcriptional regulatory protein PhoP	phoP	29.9564	29.0518	30.0531	29.803	30.1138	30.1207	29.8763	30.1851	29.787	29.6643	30.2295	29.6641	15	nucleoid	N
P24251	Sigma factor-binding protein Crl	crl	30.7184	30.5431	30.8246	30.2255	30.277	30.65	30.5082	30.901	30.317	30.3494	30.9137	30.1257	12	nucleoid	N
P31802	Nitrate/nitrite response regulator protein NarP	narP	27.2016	24.4962	27.7861	26.8115	27.4886	27.3048	26.6119	27.4865	26.137	26.5356	27.1922	27.0592	5	nucleoid	N
P52061	dITP/XTP pyrophosphatase	rdgB	27.7347	25.1448	29.1679	27.1042	28.7773	27.1248	28.2388	26.8163	27.2522	25.6117	27.8529	28.3215	7	nucleoid	N
P52076	Transcriptional regulatory protein QseB	qseB	25.8183	25.0293	26.3628	24.6189	25.5342	25.8932	26.1077	25.525	NaN	25.1946	26.6755	NaN	5	nucleoid	N
P52108	Transcriptional regulatory protein RstA	rstA	27.2592	26.1261	27.6067	26.6869	27.0206	26.85	26.6168	26.5819	26.077	26.3386	26.9225	27.0052	11	nucleoid	N
P69228	Transcriptional regulatory protein BaeR	baeR	27.8347	27.3173	28.4993	28.0046	28.1764	27.9338	27.6961	28.0172	27.619	27.6523	28.2095	27.5568	11	nucleoid	N
P0A8R0	Regulator of ribonuclease activity A	rraA	24.9039	24.753	24.8894	25.0074	NaN	24.597	24.0697	24.0706	NaN	24.0605	24.506	25.0561	2	nucleoid	N, F1
P0AF90	Regulator of ribonuclease activity B	rraB	29.3281	28.5369	28.5969	29.3358	29.0746	28.6643	28.133	28.314	29.2123	29.2857	30.0309	29.6067	4	nucleoid	N, F1
P06709	Bifunctional ligase/repressor BirA	birA	26.5776	25.3101	26.9588	25.9821	26.5339	26.7529	26.0632	26.4268	26.1731	25.655	26.2069	26.0883	10	nucleoid	N,B
P27434	Cytoskeleton protein RodZ	rodZ	24.1488	NaN	23.641	24.7861	23.4237	NaN	23.0346	NaN	23.8566	24.2664	24.1989	23.9055	3	nucleoid	N,B
P00579	RNA polymerase sigma factor RpoD	rpoD	26.4095	25.0303	NaN	25.1943	NaN	24.6968	NaN	25.4036	23.8499	24.3309	24.7055	24.6716	6	nucleoid	N,F1
P00957	Alanine--tRNA ligase	alaS	26.6146	27.7121	25.5303	26.972	24.4195	25.2851	24.2028	27.0345	25.3954	26.7577	26.1566	25.5318	19	nucleoid	N,F1
P0A6X7	Integration host factor subunit alpha	ihfA	25.5496	26.0217	25.9855	24.294	25.2727	25.0296	25.169	26.6078	NaN	25.4252	25.94	25.6139	6	nucleoid	N,F1
P0A9Q1	Aerobic respiration control protein ArcA	arcA	28.2985	27.4326	29.7316	28.3716	29.0802	28.163	28.475	27.6886	28.5943	27.0587	27.8347	28.152	13	nucleoid	N,F1
P0AA16	Transcriptional regulatory protein OmpR	ompR	27.4249	24.4152	28.8562	27.2935	28.489	27.5709	27.9182	27.568	27.411	26.7557	27.6606	27.7782	12	nucleoid	N,F1
P0ABT2	DNA protection during starvation protein	dps	29.1881	29.9867	28.5401	29.1128	28.0656	29.4544	28.5519	30.0695	29.1588	30.2277	29.7038	29.2428	16	nucleoid	N,F1
P0ACF0	DNA-binding protein HU-alpha	hupA	29.4785	30.0157	27.7476	27.4024	27.1158	27.6065	26.3647	27.9413	28.1701	28.4188	27.8114	27.6168	7	nucleoid	N,F1
P0ACF4	DNA-binding protein HU-beta	hupB	26.9654	27.6093	26.0875	25.6173	23.9824	25.0578	NaN	25.395	25.3364	26.2467	25.5678	25.5377	3	nucleoid	N,F1
P0ACF8	DNA-binding protein H-NS	hns	28.6838	29.2567	26.2093	28.3541	27.5583	28.5366	27.6219	29.2879	28.6531	28.955	28.104	28.3297	7	nucleoid	N,F1
P0ACG1	DNA-binding protein StpA	stpA	24.4699	24.2919	NaN	24.3829	23.3995	23.6292	21.7667	23.8557	24.1243	NaN	24.0105	24.0062	2	nucleoid	N,F1
P0ACJ8	cAMP-activated global transcriptional regulator CRP	crp	27.0568	26.2314	27.1838	26.1697	26.3309	26.0209	26.2346	26.8049	26.3112	25.8673	NaN	26.1906	6	nucleoid	N,F1
P0AE88	Transcriptional regulatory protein CpxR	cpxR	28.6731	27.8183	27.926	27.0346	27.7421	25.9313	27.961	26.5183	27.1892	26.7348	27.9624	28.0239	8	nucleoid	N,F1
P0AFF6	Transcription termination/antitermination protein NusA	nusA	27.9665	28.0411	28.0639	27.7606	28.0276	27.5098	27.1592	27.8054	27.9324	27.8593	27.4807	28.0415	21	nucleoid	N,F1
P0AFJ5	Phosphate regulon transcriptional regulatory protein PhoB	phoB	25.8191	24.79	26.8098	NaN	27.0076	28.5868	26.2441	28.6106	26.8598	26.9731	27.8277	24.5951	7	nucleoid	N,F1
P0DMC7	Transcriptional regulatory protein RcsB	rcsB	28.8389	28.1451	28.482	28.4072	28.9534	29.1372	29.7547	28.9036	29.0241	28.7043	29.1233	28.694	11	nucleoid	N,F1
P02358	30S ribosomal protein S6;30S ribosomal protein S6, fully modified isoform;30S ribosomal protein S6, non-modified isoform	rpsF	28.4509	28.4797	26.8532	28.4524	24.7315	28.1671	27.3625	29.0995	28.0993	28.8152	28.6295	28.0166	8	cytoplasm	r
P02359	30S ribosomal protein S7	rpsG	30.718	29.3745	26.4785	28.8116	26.9091	28.647	27.2149	29.6472	28.5852	28.826	29.6962	28.6964	18	cytoplasm	r
P02413	50S ribosomal protein L15	rplO	29.173	27.8488	NaN	27.5598	25.9309	27.5564	25.6546	28.161	27.4265	27.8942	27.5638	27.0144	8	cytoplasm	r
P0A7J3	50S ribosomal protein L10	rplJ	29.0268	29.7881	27.3254	28.9664	26.4375	28.4104	26.6518	28.8779	28.0535	27.8747	28.9431	27.2548	6	cytoplasm	r
P0A7J7	50S ribosomal protein L11	rplK	30.2648	29.5387	29.0732	29.0747	28.9906	28.3277	29.1101	28.3874	28.8562	29.1481	29.6481	29.2011	6	cytoplasm	r
P0A7K2	50S ribosomal protein L7/L12	rplL	29.7909	30.317	29.1326	29.2981	28.4041	29.6647	29.2039	30.0439	25.2701	30.7372	30.3332	30.1428	8	cytoplasm	r
P0A7K6	50S ribosomal protein L19	rplS	29.0679	28.2309	22.6916	28.1637	25.3138	27.606	26.2056	28.8425	27.4968	28.4847	28.0001	27.942	6	cytoplasm	r
P0A7L0	50S ribosomal protein L1	rplA	30.6042	31.5739	28.6763	30.4646	29.2701	30.3562	30.4044	30.9287	31.1249	30.5977	31.6342	30.5436	16	cytoplasm	r
P0A7L3	50S ribosomal protein L20	rplT	29.5678	29.0135	25.6779	28.2605	27.566	28.5337	28.3355	29.198	28.3607	28.5387	29.379	28.3194	7	cytoplasm	r
P0A7L8	50S ribosomal protein L27	rpmA	28.1213	28.3078	24.9279	27.4699	NaN	NaN	25.0303	26.6439	26.9506	NaN	NaN	26.8486	5	cytoplasm	r
P0A7M2	50S ribosomal protein L28	rpmB	28.9861	30.0324	26.5932	29.1285	26.3556	28.0969	26.8616	28.2896	28.9521	28.7818	27.6695	28.947	9	cytoplasm	r
P0A7M6	50S ribosomal protein L29	rpmC	30.5025	31.3178	29.5302	29.6986	29.637	29.2114	29.2895	29.4147	29.3482	29.9242	30.0293	29.8048	4	cytoplasm	r
P0A7N4	50S ribosomal protein L32	rpmF	25.8592	27.1441	23.5009	26.7227	NaN	NaN	25.9343	26.0438	26.7734	NaN	26.308	25.461	2	cytoplasm	r
P0A7N9	50S ribosomal protein L33	rpmG	26.5228	27.8491	25.6851	27.0783	25.178	NaN	NaN	26.0463	27.7007	26.8967	25.6787	26.9872	3	cytoplasm	r
P0A7R1	50S ribosomal protein L9	rplI	30.6768	30.7909	28.4701	29.9904	28.733	29.8012	29.3978	30.3375	30.5345	29.8362	30.1635	29.9278	14	cytoplasm	r
P0A7R5	30S ribosomal protein S10	rpsJ	31.3245	31.6518	30.4574	30.9371	30.9923	30.5721	31.0906	30.4785	31.0465	30.608	31.0179	30.5842	9	cytoplasm	r
P0A7R9	30S ribosomal protein S11	rpsK	28.9981	28.666	25.3959	27.6979	26.0694	27.7991	26.5949	28.2223	28.0592	28.0983	27.1498	27.1182	4	cytoplasm	r
P0A7S3	30S ribosomal protein S12	rpsL	27.5156	26.0643	NaN	25.5267	24.2883	25.6882	24.7889	26.0359	25.6091	26.2022	26.1349	25.5596	2	cytoplasm	r
P0A7S9	30S ribosomal protein S13	rpsM	29.4336	28.8494	26.4173	28.9186	27.1994	28.7289	27.9095	29.2139	28.7849	29.0678	29.0218	28.7583	7	cytoplasm	r
P0A7T3	30S ribosomal protein S16	rpsP	29.3978	30.948	27.9305	29.2159	27.8126	27.431	27.9498	28.0378	29.6979	29.2304	28.8748	29.3244	5	cytoplasm	r
P0A7T7	30S ribosomal protein S18	rpsR	28.5238	28.2258	25.9845	27.2829	NaN	26.8388	26.1885	27.5447	26.6101	27.3678	27.4183	26.8163	4	cytoplasm	r
P0A7U3	30S ribosomal protein S19	rpsS	29.2429	29.8471	27.718	27.7461	26.5595	27.0693	28.1116	29.199	27.5497	28.6095	29.0985	29.2433	5	cytoplasm	r
P0A7U7	30S ribosomal protein S20	rpsT	26.0234	26.6634	NaN	24.8365	NaN	24.7704	NaN	25.2698	24.8746	25.64	25.4253	24.7022	4	cytoplasm	r
P0A7V0	30S ribosomal protein S2	rpsB	30.0089	29.7916	28.3317	29.4222	27.1731	28.9018	28.0879	30.2723	29.5684	30.2597	29.8773	29.1865	14	cytoplasm	r
P0A7V3	30S ribosomal protein S3	rpsC	30.1743	29.4727	27.1047	29.156	27.4001	29.0921	27.1296	29.6003	28.9341	29.5379	29.4306	28.5601	13	cytoplasm	r
P0A7V8	30S ribosomal protein S4	rpsD	30.8299	30.0238	28.0098	29.5735	28.0027	29.7421	27.894	30.1803	29.2677	29.7707	30.0605	29.1805	13	cytoplasm	r
P0A7W1	30S ribosomal protein S5	rpsE	30.0208	28.7729	26.3973	27.3276	26.7438	27.8955	26.7131	29.0493	28.1243	28.2462	28.5923	27.6433	4	cytoplasm	r
P0A7W7	30S ribosomal protein S8	rpsH	27.6816	28.5737	25.8796	27.0228	25.9814	27.2672	26.827	27.1018	27.657	28.1978	27.8574	27.4181	5	cytoplasm	r
P0A7X3	30S ribosomal protein S9	rpsI	28.0229	27.9976	25.2869	26.727	25.1154	26.7477	25.2324	27.5813	26.8469	27.2741	27.5686	26.7861	5	cytoplasm	r
P0AA10	50S ribosomal protein L13	rplM	28.4718	29.5856	26.6557	27.9578	25.1117	27.5204	26.7779	27.9682	28.3399	29.0271	28.3913	27.9265	10	cytoplasm	r
P0ADY3	50S ribosomal protein L14	rplN	29.0109	29.3803	26.1471	28.1882	26.0558	26.6718	25.6357	28.7194	28.7722	27.8837	27.9255	28.1731	7	cytoplasm	r
P0ADY7	50S ribosomal protein L16	rplP	28.5634	28.5438	25.9995	27.9235	26.2837	27.708	25.7305	28.1342	28.0625	28.1245	28.3626	27.9045	4	cytoplasm	r
P0ADZ0	50S ribosomal protein L23	rplW	27.3116	27.8463	NaN	26.366	NaN	26.1003	24.8968	26.8	26.5221	26.7801	26.895	25.8078	4	cytoplasm	r
P0ADZ4	30S ribosomal protein S15	rpsO	29.08	29.9699	28.3426	28.5426	27.0538	28.767	27.7098	29.0339	28.5797	29.6314	29.7867	28.9567	9	cytoplasm	r
P0AG44	50S ribosomal protein L17	rplQ	29.9109	30.1574	27.8224	29.2619	27.263	29.0041	28.4317	29.7803	29.1984	29.7241	29.7626	28.9132	6	cytoplasm	r
P0AG48	50S ribosomal protein L21	rplU	29.6139	28.3423	26.5678	29.0565	27.0918	29.1691	27.8218	30.1106	29.2637	29.659	29.2862	27.0815	5	cytoplasm	r
P0AG51	50S ribosomal protein L30	rpmD	27.9002	28.6417	24.5819	27.4689	NaN	26.6587	28.0676	26.4354	28.3426	27.4289	27.7567	27.5861	7	cytoplasm	r
P0AG55	50S ribosomal protein L6	rplF	29.724	29.723	27.2824	28.6706	27.5206	28.1687	27.8968	28.6276	29.1833	28.505	28.6987	28.5342	11	cytoplasm	r
P0AG59	30S ribosomal protein S14	rpsN	27.6982	27.3009	25.1016	28.1271	24.9195	26.8653	25.9631	28.4661	25.2437	28.0148	27.8348	27.8599	7	cytoplasm	r
P0AG63	30S ribosomal protein S17	rpsQ	27.7753	NaN	25.2761	25.5648	22.8523	25.65	27.5492	NaN	27.5165	26.7681	26.7074	26.2245	2	cytoplasm	r
P0AG67	30S ribosomal protein S1	rpsA	30.7298	31.2929	29.0396	30.3	28.5958	30.055	28.5268	30.9565	30.306	31.5624	30.6743	30.4456	36	cytoplasm	r
P0C018	50S ribosomal protein L18	rplR	28.2422	29.1068	26.2545	27.5452	25.741	27.3508	26.6356	28.4483	27.9442	28.0677	27.7054	27.4721	5	cytoplasm	r
P60422	50S ribosomal protein L2	rplB	30.4187	30.1394	27.709	29.7465	27.6477	29.4817	28.8849	29.8054	29.3743	29.5414	29.9177	29.3849	15	cytoplasm	r
P60438	50S ribosomal protein L3	rplC	29.7084	29.6272	26.8292	29.0187	26.9251	28.8315	26.4311	29.5397	28.9572	29.1261	29.1711	28.3531	9	cytoplasm	r
P60624	50S ribosomal protein L24	rplX	29.0351	29.7322	28.3426	29.0865	26.4085	28.2376	27.7498	28.6748	28.3694	29.5383	28.4118	28.6025	10	cytoplasm	r
P60723	50S ribosomal protein L4	rplD	29.6562	29.2528	26.6695	28.7967	27.0962	28.9204	26.5565	29.2208	28.7193	29.0354	29.1888	28.4225	7	cytoplasm	r
P61175	50S ribosomal protein L22	rplV	29.7199	29.3322	27.2122	28.1794	26.7104	28.0175	26.9385	28.9151	28.1492	28.6324	28.1569	28.4078	13	cytoplasm	r
P62399	50S ribosomal protein L5	rplE	30.3854	29.9977	27.4875	29.8226	27.3051	28.7946	27.5886	29.6062	29.4476	29.5283	29.3282	29.1562	10	cytoplasm	r
P68679	30S ribosomal protein S21	rpsU	29.3099	29.3188	NaN	28.2914	26.9489	28.5892	26.9796	28.3323	27.4113	28.0572	27.3006	27.8837	6	cytoplasm	r
P68919	50S ribosomal protein L25	rplY	28.9786	29.4422	27.3682	28.1961	25.5973	27.5696	27.6692	27.9816	28.1559	28.2829	28.1951	28.0918	6	cytoplasm	r
P33219	Protein YebF	yebF	29.0112	30.1504	28.7299	29.7605	27.9321	27.2864	28.9121	28.5688	29.6146	29.2601	29.327	29.9297	5	extra-cellular	X
